# Supplementary material for: The influence of Cenozoic Eurasia-Arabia convergence on the Southeast Arabian Foreland Basin: new geochronological and geochemical constraints from syn-kinematic carbonate mineralization
Source: Sci Rep. 2023 Mar 16;13:4387. doi: 10.1038/s41598-023-31611-x (PMC10020455; doi:10.1038/s41598-023-31611-x)
Supplement: Supplementary file 3 — Supplementary Table 2. [file 41598_2023_31611_MOESM3_ESM.xlsx]

## Sheet: Sheet1
Sample	Coordinates		The influence of Cenozoic Eurasia-Arabia convergence on the Southeast Arabian Foreland Basin: new geochronological and geochemical constraints from syn-kinematic carbonate mineralization
	Lat	Lon
JH-1	24.0919	55.7666	Francesco Arboita,b*, Kerstin Drostc, Alessandro Decarlisa,b, David Chewc, Dominik Hennhoefera, Andrea Ceriania,b
JH-2	24.0867	55.7629
JH-3	24.0874	55.766	aDepartment of Earth Sciences, Khalifa University of Science and Technology, Abu Dhabi, UAE
			bResearch and Innovation Center on CO2 and H2 (RICH), Khalifa University of Science and Technology, Abu Dhabi, UAE
			cDepartment of Geology, School of Natural Sciences, Trinity College Dublin, Dublin 2, Ireland
Structural Station	Coordinates
	Lat	Lon
S1	24.0974	55.7584
S2	24.0949	55.7568
S3	24.0925	55.7654
S4	24.0836	55.7624
S5	24.0694	55.7755
