# Supplementary material for: The influence of Cenozoic Eurasia-Arabia convergence on the Southeast Arabian Foreland Basin: new geochronological and geochemical constraints from syn-kinematic carbonate mineralization
Source: Sci Rep. 2023 Mar 16;13:4387. doi: 10.1038/s41598-023-31611-x (PMC10020455; doi:10.1038/s41598-023-31611-x)
Supplement: Supplementary file 4 — Supplementary Table 3. [file 41598_2023_31611_MOESM4_ESM.xlsx]

## Sheet: QC materials
The influence of Cenozoic Eurasia-Arabia convergence on the Southeast Arabian Foreland Basin: new geochronological and geochemical constraints from syn-kinematic carbonate mineralization
Francesco Arboita,b*, Kerstin Drostc, Alessandro Decarlisa,b, David Chewc, Dominik Hennhoefera, Andrea Ceriania,b
aDepartment of Earth Sciences, Khalifa University of Science and Technology, Abu Dhabi, UAE
bResearch and Innovation Center on CO2 and H2 (RICH), Khalifa University of Science and Technology, Abu Dhabi, UAE
cDepartment of Geology, School of Natural Sciences, Trinity College Dublin, Dublin 2, Ireland
	QUALITY CONTROL MATERIAL DATA
JH1 test run	Quality control						reference age: 64.04 ± 0.67 Ma
JH3 first run	Duff Brown Tank	n=30 (c. 31s / 16 pixels each)					Hill et al. 2016, Tectonics
		Lower Intercept Age [Ma] ±2s		64.3	1.8 / 2.6
		MSWD		0.773892
		207Pb/206Pbinitial		0.670973	0.0330518
	Duff Brown Tank	n=30 (c. 31s / 16 pixels each)
		86-TW Intercept Age [Ma] ±95% conf.		64.1	2.1 / 2.8		reference age: 64.04 ± 0.67 Ma
		MSWD		1.3			Hill et al. 2016, Tectonics
		208Pb/206Pbinitial		1.724	0.105
	Back to JH3 Sample Data
	Back to JH1 Sample Data
JH1 main run	Quality control						reference age: 2.965 ± 0.011 Ma
	ASH_15_D-K	n=15 (c. 35s / 23 pixels each)					Nuriel et al. 2021, Geochronology
		Lower Intercept Age [Ma] ±2s		2.97	0.22 / 0.24
		MSWD		0.811443
		207Pb/206Pbinitial		0.844015	0.0397384
		86-TW Intercept Age [Ma] ±95% conf.		3.175	0.28 / 0.30
		MSWD		2.57583
		208Pb/206Pbinitial		2.03964	0.149783
	Quality control						reference age: 1.271 ± 0.018 Ma
	ASH_15_C	n=20 (c. 56s / 37 pixels each)					Vaks et al. 2013, EPSL
		Lower Intercept Age [Ma] ±2s		1.217	0.062 / 0.074
		MSWD		0.97
		207Pb/206Pbinitial		0.824	0.024
		86-TW Intercept Age [Ma] ±95% conf.		1.274	0.056 / 0.070
		MSWD		1.44307
		208Pb/206Pbinitial		2.04167	0.0662566
	Back to JH1 main run Sample Data
JH2 crystal	Quality control						reference age: 2.965 ± 0.011 Ma
	ASH_15_D-K	n=18 (c. 58s / 29 pixels each)					Nuriel et al. 2021, Geochronology
		Lower Intercept Age [Ma] ±2s		2.87	0.12 / 0.15
		MSWD		1.25414
		207Pb/206Pbinitial		0.820591	0.0431932
		86-TW Intercept Age [Ma] ±95% conf.		2.82	0.15 / 0.17
		MSWD		1.57518
		208Pb/206Pbinitial		1.7793	0.120122
	Quality control						reference age: 1.271 ± 0.018 Ma
	ASH_15-C	n=36 (c. 33s / 16 pixels each)					Vaks et al. 2013, EPSL
		Lower Intercept Age [Ma] ±2s		1.286	0.096 / 0.10
		MSWD		0.905576
		207Pb/206Pbinitial		0.878108	0.016756
		86-TW Intercept Age [Ma] ±95% conf.		1.29	0.10 / 0.11
		MSWD		1.4627
		208Pb/206Pbinitial		2.11272	0.0476458
	Back to JH2 crystal Sample Data
JH2 crystal repeat	Quality control						reference age: 2.965 ± 0.011 Ma
	ASH_15_D-K	n=31 (c. 28s / 14 pixels each)					Nuriel et al. 2021, Geochronology
		Lower Intercept Age [Ma] ±95% conf.		3.03	0.18 / 0.20
		MSWD		1.96
		207Pb/206Pbinitial		0.887	0.056
		86-TW Intercept Age [Ma] ±95% conf.		3.12	0.17 / 0.19
		MSWD		2.45
		208Pb/206Pbinitial		2.033	0.146
	Back to JH2 crystal repeat Sample Data
JH3 brown repeat	Quality control						reference age: 2.965 ± 0.011 Ma
	ASH_15_D-K	n=42 (c. 32s / 16 pixels each)					Nuriel et al. 2021, Geochronology
		Lower Intercept Age [Ma] ±2s		3.034	0.078 / 0.12
		MSWD		1.12912
		207Pb/206Pbinitial		0.868184	0.0678941
		86-TW Intercept Age [Ma] ±95% conf.		3.005	0.096 / 0.14
		MSWD		1.74222
		208Pb/206Pbinitial		1.84171	0.185979
	Back to JH3 brown repeat Sample Data

## Sheet: PlotDat4
Source sheet	FA1	2401.52	0.434089	0	1.78845	2700.74	0.434089	2448.06	0.551918	2725.81	0.630302	2523.83	0.595609	2904.43	0.529084	2599.25	0.560414	2299.7	0.522466	2640.93	0.58512	2497.44	0.711817	2732.44	0.724824	2530.74	0.604169	2584.79	0.636773	2243.44	0.638621	2657.81	0.814013	2173.52	0.705672	2323.12	0.745174	1885.93	0.968068	1856.76	0.81099	1606.65	1.05531	1767.54	1.18699	1118.99	1.16958	851.994	1.44968
Plot name	Isochron4	2209.46	0.551918	2993.63	0.2	2696.66	0.45687	2444.81	0.57099	2721.58	0.65444	2519.78	0.617211	2899.58	0.555885	2595.72	0.578601	2296.14	0.542226	2636.58	0.609746	2493.1	0.739322	2728.87	0.750236	2526.33	0.63239	2580.12	0.665374	2240.65	0.667749	2653.91	0.848434	2169.54	0.729241	2320.06	0.772205	1882.92	1.00594	1854.04	0.8467	1603.84	1.08182	1764.66	1.2363	1116.38	1.21332	849.711	1.49264
Plot Type	14	2415.77	0.630302			2684.53	0.479029	2435.13	0.589541	2709.01	0.67792	2507.73	0.638224	2885.16	0.581956	2585.22	0.596292	2285.55	0.561447	2623.66	0.633699	2480.19	0.766077	2718.24	0.775154	2513.21	0.659841	2566.22	0.693194	2232.35	0.696082	2642.27	0.882185	2157.73	0.752167	2310.92	0.798709	1873.95	1.04278	1845.97	0.881436	1595.48	1.1076	1756.1	1.28426	1108.68	1.25515	842.959	1.53371
1st free col	67	2226.6	0.595609			2664.68	0.499963	2419.3	0.607066	2688.44	0.700101	2488.01	0.658075	2861.57	0.606584	2568.03	0.613005	2268.22	0.579605	2602.52	0.656328	2459.06	0.791352	2700.75	0.799091	2491.74	0.685774	2543.49	0.719476	2218.78	0.722848	2623.13	0.914609	2138.41	0.773825	2295.9	0.824172	1859.28	1.07758	1832.76	0.91425	1581.81	1.13196	1742.09	1.32957	1096.21	1.29324	832.034	1.57112
Sigma Level	2	2548.79	0.529084			2637.65	0.5191	2397.75	0.623087	2660.44	0.720378	2461.16	0.676222	2829.44	0.629098	2544.64	0.628282	2244.62	0.596204	2573.73	0.677014	2430.31	0.814457	2676.75	0.821584	2462.5	0.709481	2512.54	0.743501	2200.31	0.747317	2596.86	0.945075	2112.1	0.793624	2275.27	0.848098	1839.3	1.10939	1814.77	0.944248	1563.19	1.15423	1723.01	1.37099	1079.53	1.32593	817.415	1.60321
Absolute Errs	FALSE	2340.27	0.560414			2604.18	0.535917	2371.06	0.637167	2625.75	0.738198	2427.91	0.69217	2789.66	0.648884	2515.67	0.641709	2215.4	0.610792	2538.09	0.695194	2394.69	0.834763	2646.7	0.842193	2426.3	0.730315	2474.21	0.764616	2177.43	0.76882	2563.97	0.97299	2079.51	0.811023	2249.45	0.87002	1814.56	1.13735	1792.49	0.970611	1540.13	1.1738	1699.39	1.4074	1059.36	1.35178	799.738	1.6286
Symbol Type	1	2038.48	0.522466			2565.18	0.549958	2339.97	0.648921	2585.35	0.753075	2389.17	0.705484	2743.31	0.665402	2481.92	0.652918	2181.36	0.622971	2496.55	0.710371	2353.2	0.851715	2611.19	0.860517	2384.12	0.747708	2429.55	0.782243	2150.77	0.786772	2525.1	0.99781	2041.55	0.825549	2218.94	0.889512	1785.73	1.16069	1766.54	0.992619	1513.27	1.19014	1671.87	1.43778	1036.58	1.36967	779.778	1.64617
Inverse Plot	TRUE	2322.25	0.58512			2521.72	0.560837	2305.31	0.658029	2540.31	0.764603	2346	0.7158	2691.65	0.678201	2444.3	0.661604	2143.41	0.632408	2450.26	0.722131	2306.95	0.864851	2570.9	0.8762	2337.11	0.761186	2379.77	0.795902	2121.06	0.800683	2481	1.01905	1999.24	0.836806	2184.32	0.906194	1753.61	1.17878	1737.61	1.00967	1483.33	1.2028	1641.19	1.46133	1012.19	1.37882	758.407	1.65515
Color Plot	TRUE	2179.06	0.711817			2474.98	0.56826	2268.04	0.664243	2491.88	0.772468	2299.57	0.722839	2636.1	0.686934	2403.85	0.667529	2102.61	0.638846	2400.48	0.730155	2257.22	0.873813	2526.62	0.888937	2286.56	0.770381	2326.24	0.805221	2089.11	0.810173	2432.54	1.03631	1953.74	0.844485	2146.28	0.919743	1719.06	1.19112	1706.5	1.02131	1451.13	1.21143	1608.21	1.4774	987.263	1.37882	736.558	1.65515
3D plot	FALSE	2365.97	0.724824			2426.23	0.572022	2229.17	0.667393	2441.37	0.776454	2251.14	0.726407	2578.16	0.69136	2361.66	0.670533	2060.05	0.64211	2348.56	0.734222	2205.35	0.878356	2479.22	0.89848	2233.84	0.775042	2270.42	0.809944	2055.79	0.814984	2380.65	1.04923	1906.29	0.848377	2105.55	0.929894	1683.03	1.19737	1674.06	1.02721	1417.55	1.21581	1573.8	1.48554	962.875	1.36967	715.187	1.64617
Linear	FALSE	2207.11	0.604169			2376.81	0.572022	2189.76	0.667393	2390.17	0.776454	2202.05	0.726407	2519.43	0.69136	2318.89	0.670533	2016.91	0.64211	2295.93	0.734222	2152.77	0.878356	2429.61	0.904643	2180.38	0.775042	2213.83	0.809944	2022.01	0.814984	2326.36	1.05758	1858.18	0.848377	2062.92	0.936449	1646.5	1.19737	1641.17	1.02721	1383.51	1.21581	1538.93	1.48554	940.099	1.35178	695.227	1.6286
Data Range	AV9:AY38	2242.13	0.636773			2328.07	0.56826	2150.89	0.664243	2339.66	0.772468	2153.63	0.722839	2461.49	0.686934	2276.7	0.667529	1974.36	0.638846	2244.02	0.730155	2100.91	0.873813	2378.76	0.907306	2127.66	0.770381	2158.01	0.805221	1988.69	0.810173	2270.7	1.06119	1810.73	0.844485	2019.23	0.939281	1610.47	1.19112	1608.73	1.02131	1349.94	1.21143	1504.52	1.4774	919.929	1.32593	677.551	1.60321
Filled Symbols	FALSE	2038.9	0.638621			2281.33	0.560837	2113.62	0.658029	2291.23	0.764603	2107.2	0.7158	2405.94	0.678201	2236.25	0.661604	1933.55	0.632408	2194.23	0.722131	2051.17	0.864851	2327.67	0.906417	2077.11	0.761186	2104.48	0.795902	1956.74	0.800683	2214.78	1.05998	1765.22	0.836806	1975.33	0.938336	1575.92	1.17878	1577.62	1.00967	1317.74	1.2028	1471.54	1.46133	903.246	1.29324	662.931	1.57112
ConcAge	FALSE	2256.71	0.814013			2237.86	0.549958	2078.96	0.648921	2246.19	0.753075	2064.03	0.705484	2354.28	0.665402	2198.63	0.652918	1895.61	0.622971	2147.95	0.710371	2004.93	0.851715	2277.32	0.901993	2030.1	0.747708	2054.71	0.782243	1927.03	0.786772	2159.67	1.05399	1722.91	0.825549	1932.07	0.93363	1543.8	1.16069	1548.69	0.992619	1287.8	1.19014	1440.86	1.43778	890.78	1.25515	652.006	1.53371
ConcSwap	FALSE	1882.23	0.705672			2198.87	0.535917	2047.87	0.637167	2205.78	0.738198	2025.29	0.69217	2307.93	0.648884	2164.88	0.641709	1861.57	0.610792	2106.41	0.695194	1963.43	0.834763	2228.69	0.894121	1987.92	0.730315	2010.05	0.764616	1900.38	0.76882	2106.45	1.04333	1684.95	0.811023	1890.29	0.925257	1514.97	1.13735	1522.74	0.970611	1260.94	1.1738	1413.34	1.4074	883.075	1.21332	645.255	1.49264
1st Symbol-row	1	2008.24	0.745174			2165.4	0.5191	2021.18	0.623087	2171.1	0.720378	1992.04	0.676222	2268.15	0.629098	2135.91	0.628282	1832.35	0.596204	2070.76	0.677014	1927.82	0.814457	2182.74	0.882954	1951.72	0.709481	1971.72	0.743501	1877.5	0.747317	2056.16	1.0282	1652.37	0.793624	1850.8	0.913378	1490.23	1.10939	1500.46	0.944248	1237.88	1.15423	1389.72	1.37099	880.469	1.16958	642.971	1.44968
		1664.77	0.968068			2138.37	0.499963	1999.63	0.607066	2143.09	0.700101	1965.19	0.658075	2236.02	0.606584	2112.51	0.613005	1808.75	0.579605	2041.98	0.656328	1899.06	0.791352	2140.35	0.868709	1922.48	0.685774	1940.76	0.719476	1859.02	0.722848	2009.76	1.00891	1626.06	0.773825	1814.39	0.898226	1470.25	1.07758	1482.47	0.91425	1219.26	1.13196	1370.64	1.32957	883.075	1.12583	645.255	1.40673
		1657.61	0.81099			2118.51	0.479029	1983.8	0.589541	2122.52	0.67792	1945.47	0.638224	2212.43	0.581956	2095.33	0.596292	1791.42	0.561447	2020.83	0.633699	1877.94	0.766077	2102.36	0.851664	1901.01	0.659841	1918.03	0.693194	1845.45	0.696082	1968.18	0.985818	1606.73	0.752167	1781.74	0.880094	1455.58	1.04278	1469.26	0.881436	1205.59	1.1076	1356.63	1.28426	890.78	1.084	652.006	1.36565
		1400.53	1.05531			2106.38	0.45687	1974.12	0.57099	2109.95	0.65444	1933.42	0.617211	2198.01	0.555885	2084.83	0.578601	1780.83	0.542226	2007.91	0.609746	1865.03	0.739322	2069.5	0.83215	1887.89	0.63239	1904.14	0.665374	1837.16	0.667749	1932.21	0.959386	1594.92	0.729241	1753.5	0.859337	1446.61	1.00594	1461.18	0.8467	1197.23	1.08182	1348.07	1.2363	903.246	1.04591	662.931	1.32824
		1556.37	1.18699			2102.3	0.434089	1970.87	0.551918	2105.73	0.630302	1929.37	0.595609	2193.16	0.529084	2081.3	0.560414	1777.27	0.522466	2003.57	0.58512	1860.69	0.711817	2042.4	0.810546	1883.48	0.604169	1899.46	0.636773	1834.37	0.638621	1902.55	0.930124	1590.95	0.705672	1730.22	0.836357	1443.6	0.968068	1458.47	0.81099	1194.42	1.05531	1345.19	1.18699	919.929	1.01322	677.551	1.29615
		999.729	1.16958			2106.38	0.411308	1974.12	0.532846	2109.95	0.606163	1933.42	0.574006	2198.01	0.502283	2084.83	0.542227	1780.83	0.502706	2007.91	0.560495	1865.03	0.684311	2021.61	0.787275	1887.89	0.575948	1904.14	0.608172	1837.16	0.609493	1879.79	0.898603	1594.92	0.682103	1712.35	0.811603	1446.61	0.930196	1461.18	0.77528	1197.23	1.0288	1348.07	1.13769	940.099	0.987371	695.227	1.27076
		747.483	1.44968			2118.51	0.389149	1983.8	0.514295	2122.52	0.582683	1945.47	0.552993	2212.43	0.476212	2095.33	0.524536	1791.42	0.483485	2020.83	0.536541	1877.94	0.657556	2007.52	0.762787	1901.01	0.548497	1918.03	0.580351	1845.45	0.58116	1864.37	0.865435	1606.73	0.659177	1700.25	0.785555	1455.58	0.893357	1469.26	0.740544	1205.59	1.00301	1356.63	1.08972	962.875	0.969481	715.187	1.25319
		506.816	1.58512			2138.37	0.368216	1999.63	0.49677	2143.09	0.560502	1965.19	0.533143	2236.02	0.451584	2112.51	0.507824	1808.75	0.465327	2041.98	0.513912	1899.06	0.632281	2000.4	0.737561	1922.48	0.522564	1940.76	0.55407	1859.02	0.554394	1856.58	0.831266	1626.06	0.637519	1694.13	0.758722	1470.25	0.858556	1482.47	0.707729	1219.26	0.978654	1370.64	1.04442	987.263	0.960336	736.558	1.24421
		357.515	1.62903			2165.4	0.349079	2021.18	0.480749	2171.1	0.540225	1992.04	0.514996	2268.15	0.42907	2135.91	0.492546	1832.35	0.448727	2070.76	0.493226	1927.82	0.609176	2000.4	0.712087	1951.72	0.498857	1971.72	0.530044	1877.5	0.529925	1856.58	0.796761	1652.37	0.61772	1694.13	0.731625	1490.23	0.826742	1500.46	0.677732	1237.88	0.956386	1389.72	1.003	1012.19	0.960336	758.407	1.24421
		296.009	1.66135			2198.87	0.332261	2047.87	0.466669	2205.78	0.522405	2025.29	0.499048	2307.93	0.409284	2164.88	0.47912	1861.57	0.43414	2106.41	0.475046	1963.43	0.58887	2007.52	0.686861	1987.92	0.478023	2010.05	0.508929	1900.38	0.508422	1864.37	0.762592	1684.95	0.60032	1700.25	0.704792	1514.97	0.798783	1522.74	0.651369	1260.94	0.936816	1413.34	0.966594	1036.58	0.969481	779.778	1.25319
		244.885	1.76104			2237.86	0.318221	2078.96	0.454915	2246.19	0.507528	2064.03	0.485734	2354.28	0.392766	2198.63	0.467911	1895.61	0.421961	2147.95	0.459869	2004.93	0.571918	2021.61	0.662374	2030.1	0.46063	2054.71	0.491302	1927.03	0.49047	1879.79	0.729424	1722.91	0.585794	1712.35	0.678744	1543.8	0.775442	1548.69	0.62936	1287.8	0.920479	1440.86	0.936205	1059.36	0.987371	799.738	1.27076
		152.699	1.62474			2281.33	0.307341	2113.62	0.445807	2291.23	0.496	2107.2	0.475417	2405.94	0.379967	2236.25	0.459225	1933.55	0.412524	2194.23	0.448109	2051.17	0.558782	2042.4	0.639102	2077.11	0.447152	2104.48	0.477643	1956.74	0.476559	1902.55	0.697902	1765.22	0.574538	1730.22	0.65399	1575.92	0.757355	1577.62	0.612306	1317.74	0.907819	1471.54	0.912657	1079.53	1.01322	817.415	1.29615
		118.011	1.76504			2328.07	0.299919	2150.89	0.439593	2339.66	0.488136	2153.63	0.468379	2461.49	0.371234	2276.7	0.453299	1974.36	0.406086	2244.02	0.440086	2100.91	0.54982	2069.5	0.617499	2127.66	0.437958	2158.01	0.468325	1988.69	0.467069	1932.21	0.66864	1810.73	0.566859	1753.5	0.63101	1610.47	0.745016	1608.73	0.600671	1349.94	0.899182	1504.52	0.896592	1096.21	1.04591	832.034	1.32824
		88.4841	1.62372			2376.81	0.296157	2189.76	0.436443	2390.17	0.484149	2202.05	0.464811	2519.43	0.366808	2318.89	0.450296	2016.91	0.402822	2295.93	0.436018	2152.77	0.545278	2102.36	0.597985	2180.38	0.433297	2213.83	0.463601	2022.01	0.462258	1968.18	0.642208	1858.18	0.562967	1781.74	0.610253	1646.5	0.738761	1641.17	0.594773	1383.51	0.894804	1538.93	0.888448	1108.68	1.084	842.959	1.36565
		67.3796	1.77217			2426.23	0.296157	2229.17	0.436443	2441.37	0.484149	2251.14	0.464811	2578.16	0.366808	2361.66	0.450296	2060.05	0.402822	2348.56	0.436018	2205.35	0.545278	2140.35	0.580939	2233.84	0.433297	2270.42	0.463601	2055.79	0.462258	2009.76	0.61912	1906.29	0.562967	1814.39	0.592121	1683.03	0.738761	1674.06	0.594773	1417.55	0.894804	1573.8	0.888448	1116.38	1.12583	849.711	1.40673
		IsoLine	IsoLine			2474.98	0.299919	2268.04	0.439593	2491.88	0.488136	2299.57	0.468379	2636.1	0.371234	2403.85	0.453299	2102.61	0.406086	2400.48	0.440086	2257.22	0.54982	2182.74	0.566694	2286.56	0.437958	2326.24	0.468325	2089.11	0.467069	2056.16	0.599825	1953.74	0.566859	1850.8	0.576969	1719.06	0.745016	1706.5	0.600671	1451.13	0.899182	1608.21	0.896592	1118.99	1.16958	851.994	1.44968
						2521.72	0.307341	2305.31	0.445807	2540.31	0.496	2346	0.475417	2691.65	0.379967	2444.3	0.459225	2143.41	0.412524	2450.26	0.448109	2306.95	0.558782	2228.69	0.555527	2337.11	0.447152	2379.77	0.477643	2121.06	0.476559	2106.45	0.584699	1999.24	0.574538	1890.29	0.56509	1753.61	0.757355	1737.61	0.612306	1483.33	0.907819	1641.19	0.912657	Black	Black	Black	Black
						2565.18	0.318221	2339.97	0.454915	2585.35	0.507528	2389.17	0.485734	2743.31	0.392766	2481.92	0.467911	2181.36	0.421961	2496.55	0.459869	2353.2	0.571918	2277.32	0.547655	2384.12	0.46063	2429.55	0.491302	2150.77	0.49047	2159.67	0.574036	2041.55	0.585794	1932.07	0.556717	1785.73	0.775442	1766.54	0.62936	1513.27	0.920479	1671.87	0.936205
						2604.18	0.332261	2371.06	0.466669	2625.75	0.522405	2427.91	0.499048	2789.66	0.409284	2515.67	0.47912	2215.4	0.43414	2538.09	0.475046	2394.69	0.58887	2327.67	0.543232	2426.3	0.478023	2474.21	0.508929	2177.43	0.508422	2214.78	0.568044	2079.51	0.60032	1975.33	0.552011	1814.56	0.798783	1792.49	0.651369	1540.13	0.936816	1699.39	0.966594
						2637.65	0.349079	2397.75	0.480749	2660.44	0.540225	2461.16	0.514996	2829.44	0.42907	2544.64	0.492546	2244.62	0.448727	2573.73	0.493226	2430.31	0.609176	2378.76	0.542343	2462.5	0.498857	2512.54	0.530044	2200.31	0.529925	2270.7	0.56684	2112.1	0.61772	2019.23	0.551066	1839.3	0.826742	1814.77	0.677732	1563.19	0.956386	1723.01	1.003
						2664.68	0.368216	2419.3	0.49677	2688.44	0.560502	2488.01	0.533143	2861.57	0.451584	2568.03	0.507824	2268.22	0.465327	2602.52	0.513912	2459.06	0.632281	2429.61	0.545005	2491.74	0.522564	2543.49	0.55407	2218.78	0.554394	2326.36	0.570447	2138.41	0.637519	2062.92	0.553898	1859.28	0.858556	1832.76	0.707729	1581.81	0.978654	1742.09	1.04442
						2684.53	0.389149	2435.13	0.514295	2709.01	0.582683	2507.73	0.552993	2885.16	0.476212	2585.22	0.524536	2285.55	0.483485	2623.66	0.536541	2480.19	0.657556	2479.22	0.551168	2513.21	0.548497	2566.22	0.580351	2232.35	0.58116	2380.65	0.578794	2157.73	0.659177	2105.55	0.560454	1873.95	0.893357	1845.97	0.740544	1595.48	1.00301	1756.1	1.08972
						2696.66	0.411308	2444.81	0.532846	2721.58	0.606163	2519.78	0.574006	2899.58	0.502283	2595.72	0.542227	2296.14	0.502706	2636.58	0.560495	2493.1	0.684311	2526.62	0.560711	2526.33	0.575948	2580.12	0.608172	2240.65	0.609493	2432.54	0.59172	2169.54	0.682103	2146.28	0.570604	1882.92	0.930196	1854.04	0.77528	1603.84	1.0288	1764.66	1.13769
						2700.74	0.434089	2448.06	0.551918	2725.81	0.630302	2523.83	0.595609	2904.43	0.529084	2599.25	0.560414	2299.7	0.522466	2640.93	0.58512	2497.44	0.711817	2570.9	0.573448	2530.74	0.604169	2584.79	0.636773	2243.44	0.638621	2481	0.608973	2173.52	0.705672	2184.32	0.584153	1885.93	0.968068	1856.76	0.81099	1606.65	1.05531	1767.54	1.18699
						Black	Black	Black	Black	Black	Black	Black	Black	Black	Black	Black	Black	Black	Black	Black	Black	Black	Black	2611.19	0.589131	Black	Black	Black	Black	Black	Black	2525.1	0.630216	Black	Black	2218.94	0.600835	Black	Black	Black	Black	Black	Black	Black	Black
																								2646.7	0.607456							2563.97	0.655037			2249.45	0.620327
																								2676.75	0.628065							2596.86	0.682952			2275.27	0.642249
																								2700.75	0.650557							2623.13	0.713418			2295.9	0.666175
																								2718.24	0.674495							2642.27	0.745842			2310.92	0.691638
																								2728.87	0.699412							2653.91	0.779592			2320.06	0.718142
																								2732.44	0.724824							2657.81	0.814013			2323.12	0.745174
																								Black	Black							Black	Black			Black	Black
[truncated: 16 more columns]

## Sheet: JH1
JH1 test run
JH1	n=30 (c. 61s / 31 pixels each)																															Lower Intercept Age [Ma] ±95% conf.		21.6	4.0 / 4.1							Isochron Age [Ma] ±2s		22.2	3.3 / 3.4		86-TW Intercept Age [Ma] ±2s		21.4
Critera: Rb_ppm_SQ_m85<0.1;Mg_ppm_SQ_m25>70000;Pb207_CPS>10; Pb206_CPS>10; Pb208_CPS>0;Final238_208<100000;Final238_208>0;																																MSWD		1.74827								MSWD		1.022			MSWD		1.20483
Pooling channel: C207_235																																207Pb/206Pbinitial		0.857447	0.0282917							206Pb/208Pbinitial		0.487191	0.0118568		208Pb/206Pbinitial		2.02549
	Element concentrations (semi-quantitative data normalized to 100% metal CO3 to obtain fully quantified data)																															Tera-Wasserburg columns										Isochron columns					86-TW (sensu Parrish et al., 2018)
	Mg_ppm_FQ_m25	Mg_ppm_FQ_m25_Int2SE	Ca_ppm_FQ_m43	Ca_ppm_FQ_m43_Int2SE	V_ppm_FQ_m51	V_ppm_FQ_m51_Int2SE	Mn_ppm_FQ_m55	Mn_ppm_FQ_m55_Int2SE	Fe_ppm_FQ_m57	Fe_ppm_FQ_m57_Int2SE	Cu_ppm_FQ_m63	Cu_ppm_FQ_m63_Int2SE	Zn_ppm_FQ_m66	Zn_ppm_FQ_m66_Int2SE	Ga_ppm_FQ_m71	Ga_ppm_FQ_m71_Int2SE	Rb_ppm_FQ_m85	Rb_ppm_FQ_m85_Int2SE	Sr_ppm_FQ_m88	Sr_ppm_FQ_m88_Int2SE	Ba_ppm_FQ_m137	Ba_ppm_FQ_m137_Int2SE	Ce_ppm_FQ_m140	Ce_ppm_FQ_m140_Int2SE		207Pb (cps)	208Pb (cps)	Th [ppm]	U [ppm]	Pb [ppm]		238U/206Pb	±2s [%]	207Pb/206Pb	±2s [%]	rho	207Pb-corrected age [Ma]	±2s		206Pbrad [%]		238U/208Pbc	±2s [%]	206Pbt/208Pbc	±2s [%]		238U/206Pb	±2s [%]	208Pbc/206Pbt
ECDFGlobal	112000	1510	245000	2880	0.658	0.0438	18.7	0.254	33.4	0.498	0.0345	0.00212	0.512	0.012	0.0336	0.000997	0.00321	0.000268	70.1	1.17	0.256	0.00916	2.14	0.0324		171.795	402.227	0.00289	0.0202	0.0028		28.1356	7.37527	0.818362	4.16073	-0.0200806	11.0306	12.271		9.31463		16.0481	8.42115	0.570386	3.45491		28.1356	7.37527	1.7532
ECDF0	116000	7840	240000	13500	2.99	0.534	19	1.41	37.1	3.09	0.0175	0.00544	0.406	0.045	0.0379	0.00591	0.00443	0.00147	103	7.58	0.475	0.0526	2.49	0.184		66.5624	162.428	0.03745	0.1569	0.0027		158.37	11.2443	0.433429	10.315	0.783278	21.2475	3.34053		52.4302		155.824	13.025	0.983927	11.7441		158.37	11.2443	1.01634
ECDF1	105000	7060	255000	18200	3.03	0.741	17.1	1.29	31	2.47	0.0136	0.00381	0.445	0.0372	0.0384	0.00658	0.00488	0.00187	78.3	7.06	0.424	0.0673	2.62	0.306		93.2346	210.71	0.02981	0.1186	0.0031		120.137	10.453	0.550234	11.07	0.912848	20.2947	4.68948		39.7727		96.5358	11.2306	0.803549	10.147		120.137	10.453	1.24448
ECDF2	114000	8410	243000	15000	2.39	0.696	17.6	1.33	30.8	2.22	0.0157	0.00482	0.43	0.0507	0.0397	0.0052	0.00503	0.00199	75.8	5.86	0.35	0.0547	2.46	0.128		108.045	258.134	0.02489	0.1012	0.0034		96.6601	12.9586	0.608043	13.5241	0.985869	20.4772	7.42242		32.0005		73.0321	10.8918	0.755556	16.4373		96.6601	12.9586	1.32353
ECDF3	113000	7750	244000	13700	2.74	0.673	16.9	1.32	31.1	1.85	0.0153	0.00393	0.457	0.06	0.0367	0.00537	0.00527	0.00194	77	6.47	0.38	0.0614	2.33	0.196		149.818	363.086	0.02898	0.1119	0.0047		80.9221	6.81319	0.603793	7.33399	0.94097	24.8706	5.02882		26.7902		55.5235	9.96371	0.686135	10.5394		80.9221	6.81319	1.45744
ECDF4	114000	9520	241000	18500	2.08	0.655	18.1	0.935	32.7	2.58	0.0197	0.00718	0.441	0.0456	0.0357	0.00626	0.00436	0.00168	78.8	7.1	0.349	0.0573	2.28	0.198		138.078	305.267	0.01846	0.0925	0.0045		74.8476	8.10829	0.682296	7.51527	0.972339	18.5735	6.10678		24.7792		47.0666	7.35784	0.628833	9.43631		74.8476	8.10829	1.59025
ECDF5	114000	11000	243000	12700	1.51	0.649	17.8	1.04	35.4	2.75	0.016	0.00522	0.428	0.0488	0.0338	0.00654	0.00409	0.00228	77.1	6.49	0.311	0.0578	2.15	0.237		109.881	224.265	0.01047	0.0669	0.0041		56.4905	10.7569	0.623325	11.2892	0.984377	32.8694	10.8475		18.7019		37.5632	12.6357	0.664948	13.5875		56.4905	10.7569	1.50388
ECDF6	119000	11100	235000	14200	1.01	0.364	16.8	1.09	30.9	2.55	0.0133	0.00379	0.438	0.0443	0.0288	0.00506	0.00212	0.00104	65	5.18	0.32	0.0576	2.06	0.159		81.8115	214.418	0.00516	0.0372	0.0023		55.7941	11.5614	0.701409	11.8487	0.991079	22.1931	12.5096		18.4713		37.5945	12.2725	0.673808	10.9196		55.7941	11.5614	1.4841
ECDF7	114000	11800	241000	15700	0.721	0.187	16.4	1.3	31.9	3.26	0.0163	0.005	0.406	0.0428	0.0282	0.00526	0.00322	0.00177	70.2	6.9	0.312	0.0536	2.14	0.156		91.2887	199.309	0.00488	0.0371	0.0026		53.6002	13.3027	0.817628	14.6448	0.993487	5.90037	18.1965		17.745		34.7525	11.8557	0.648365	16.3427		53.6002	13.3027	1.54234
ECDF8	118000	7690	236000	14600	0.827	0.232	18.8	1.47	35.2	2.91	0.0176	0.0043	0.425	0.0555	0.0361	0.00501	0.00201	0.000924	81.2	8.15	0.314	0.0702	2.11	0.204		86.2164	210.696	0.00335	0.0303	0.0028		40.025	14.0416	0.715043	14.2803	0.985683	28.2245	21.1024		13.2508		23.6185	7.85857	0.590092	11.8339		40.025	14.0416	1.69465
ECDF9	114000	7390	241000	16500	0.675	0.134	17.1	1.12	32.2	2.82	0.0187	0.00528	0.467	0.0491	0.0302	0.00565	0.0023	0.00132	74.2	6.64	0.273	0.0438	1.98	0.158		82.9818	188.669	0.00202	0.0239	0.0026		36.3413	10.0683	0.770951	10.6208	0.991683	18.8908	18.7925		12.0312		19.3812	9.78488	0.533311	10.951		36.3413	10.0683	1.87508
ECDF10	105000	7780	254000	19900	0.509	0.0468	17.2	1.3	30.6	2.36	0.0207	0.00575	0.465	0.0463	0.0267	0.00581	0.00163	0.00102	65.9	5.53	0.209	0.0307	2.01	0.141		65.6652	191.605	0.0011	0.0162	0.0021		31.5118	13.6622	0.755283	13.8729	0.995722	25.7228	27.295		10.4324		15.5675	10.9625	0.494021	15.8604		31.5118	13.6622	2.02421
ECDF11	112000	5830	244000	16000	0.601	0.0588	19.9	1.55	32	1.85	0.017	0.00449	0.477	0.0461	0.035	0.00508	0.00291	0.00157	72.9	4.85	0.214	0.032	2.05	0.159		63.4704	133.092	0.00119	0.015	0.0018		32.3731	13.7897	0.874985	14.2327	0.997812	-4.30498	31.3955		10.7175		19.1186	12.5056	0.590569	13.8609		32.3731	13.7897	1.69328
ECDF12	115000	9780	240000	18100	0.545	0.0711	18.9	1.27	33.7	3.33	0.0209	0.00561	0.457	0.0491	0.0366	0.00529	0.00224	0.00105	66.7	6.02	0.266	0.0392	2.1	0.152		73.7989	181.93	0.00109	0.0149	0.0023		27.8524	13.6986	0.870907	15.0366	0.997246	-3.84008	38.2651		9.22086		13.9248	11.1986	0.499952	12.7036		27.8524	13.6986	2.00019
ECDF13	114000	9590	242000	15900	0.546	0.0393	18.6	1.38	31.5	2.33	0.0305	0.0103	0.459	0.0565	0.0305	0.00464	0.00218	0.00097	69.8	5.37	0.233	0.0409	2.04	0.191		100.384	223.457	0.00125	0.0166	0.003		23.5693	11.4688	0.903667	10.4589	0.990714	-15.5934	33.5204		7.80291		12.3084	11.4364	0.522221	15.7897		23.5693	11.4688	1.9149
ECDF14	112000	5240	244000	15300	0.576	0.0541	19.8	1.69	33.5	2.52	0.0258	0.00953	0.438	0.0398	0.0317	0.00534	0.00254	0.00141	72.4	5.01	0.218	0.0381	1.98	0.141		97.9363	237.073	0.00122	0.0137	0.0029		20.2274	13.0463	0.895457	12.3696	0.988849	-14.9415	45.15		6.69652		10.2966	9.39465	0.509044	13.1665		20.2274	13.0463	1.96447
ECDF15	108000	8520	250000	16100	0.536	0.042	19	1.38	32.5	2.92	0.0215	0.00485	0.493	0.0596	0.0319	0.00526	0.00213	0.000959	72.3	5.97	0.259	0.0573	2.01	0.191		107.706	250.834	0.00094	0.0124	0.0031		15.9225	8.11716	0.837751	8.25904	0.979148	9.82293	37.1399		5.27134		8.91098	12.231	0.559646	12.2059		15.9225	8.11716	1.78684
ECDF16	107000	8420	252000	13900	0.492	0.0602	18.8	1.24	33.1	2.12	0.028	0.00851	0.497	0.0576	0.0324	0.0057	0.00204	0.00104	65.2	5.18	0.231	0.049	2.02	0.175		112.811	284.69	0.00093	0.0111	0.0035		12.7763	10.0533	0.782255	10.4275	0.996378	46.6418	53.1175		4.22976		6.71516	11.417	0.525593	12.3844		12.7763	10.0533	1.90261
ECDF17	109000	7230	248000	14300	0.546	0.0408	18.2	1.46	33.3	3.15	0.0459	0.0145	0.51	0.0619	0.0315	0.00407	0.00241	0.00104	67.2	5.77	0.195	0.0316	2.07	0.145		125.738	303.141	0.00132	0.0112	0.0038		11.6702	10.6461	0.80373	10.3876	0.992828	36.4989	59.5097		3.86355		6.49696	9.85276	0.556716	8.73256		11.6702	10.6461	1.79625
ECDF18	111000	9130	246000	16100	0.534	0.0705	20.1	1.66	34.3	2.38	0.0389	0.0111	0.504	0.0605	0.0322	0.00451	0.00217	0.000783	67	4.92	0.207	0.0381	2.13	0.185		132.405	343.78	0.00099	0.0106	0.0045		9.61947	7.74553	0.776986	8.51	0.994846	66.22	58.3392		3.18464		4.99623	7.72724	0.519387	7.39806		9.61947	7.74553	1.92535
ECDF19	108000	7990	250000	18500	0.479	0.0585	18.4	1.35	29.3	2.03	0.0319	0.00663	0.534	0.049	0.0367	0.00604	0.00305	0.0014	61.9	4.38	0.208	0.037	2.16	0.183		138.136	361.025	0.0008	0.0091	0.0043		8.77474	9.39379	0.775592	9.04303	0.992795	73.823	67.3771		2.90498		4.38407	9.69371	0.499624	10.1973		8.77474	9.39379	2.0015
ECDF20	114000	8280	242000	18600	0.474	0.0829	17.5	1.26	31.9	2.38	0.0391	0.00837	0.533	0.0525	0.0292	0.00495	0.003	0.0016	62	6.33	0.203	0.0373	2.08	0.163		166.402	343.007	0.00119	0.0095	0.0044		10.1093	13.8108	1.07044	13.466	0.99944	-168.955	121.233		3.3468		4.56232	10.5302	0.451299	8.65643		10.1093	13.8108	2.21582
ECDF21	109000	7640	249000	11400	0.43	0.0524	18.7	1.33	31.7	2.6	0.0488	0.0134	0.624	0.0653	0.034	0.00563	0.00411	0.00192	68.6	5.98	0.185	0.0273	2.07	0.175		190.148	467.691	0.00081	0.0092	0.0056		6.96913	10.4624	0.860735	11.1417	0.998041	-3.74872	114.071		2.30721		3.40155	6.69622	0.488089	8.29767		6.96913	10.4624	2.04881
ECDF22	111000	7890	247000	19800	0.461	0.0563	18.6	1.03	33	2.84	0.0399	0.00916	0.59	0.0811	0.0315	0.00411	0.00323	0.00144	62.4	5.45	0.213	0.0333	2.14	0.146		197.154	481.21	0.00109	0.009	0.0061		6.16931	7.41339	0.841684	7.35135	0.998406	20.2785	87.1495		2.04242		3.0968	4.41218	0.501969	6.588		6.16931	7.41339	1.99216
ECDF23	117000	8950	237000	10700	0.42	0.0776	20.6	1.84	36.1	2.62	0.0449	0.00962	0.652	0.0884	0.0356	0.0048	0.00468	0.00161	68.1	5.19	0.185	0.0327	2.14	0.123		209.304	501.722	0.00106	0.0085	0.007		5.0494	8.40639	0.785161	8.53226	0.986415	113.057	111.994		1.67166		2.52559	6.05071	0.500177	9.22068		5.0494	8.40639	1.99929
ECDF24	109000	6960	249000	16300	0.405	0.0673	18.3	1.35	32.6	2.33	0.0524	0.0117	0.718	0.112	0.0331	0.00545	0.00325	0.00137	60.6	6.49	0.192	0.0345	2.12	0.157		243.048	536.338	0.00089	0.0081	0.0072		4.90387	11.8143	0.887276	11.7071	0.999823	-48.4542	175.891		1.62349		2.36854	9.25244	0.482994	10.4885		4.90387	11.8143	2.07042
ECDF25	119000	9050	236000	13500	0.314	0.0581	19.8	1.43	33.4	2.88	0.0595	0.0122	0.605	0.08	0.0343	0.00562	0.00223	0.00108	63.5	5.99	0.2	0.0366	2.11	0.141		222.918	539.36	0.00049	0.0066	0.0071		3.76861	6.18214	0.800337	6.53908	0.988028	119.635	122.149		1.24764		1.95179	6.34389	0.517907	8.78819		3.76861	6.18214	1.93085
ECDF26	106000	6260	254000	16900	0.292	0.0593	21.8	1.11	34.4	1.84	0.06	0.0123	0.636	0.0747	0.0312	0.00518	0.00413	0.00179	63.5	5.06	0.227	0.0367	2.15	0.166		228.971	550.444	0.00031	0.0058	0.007		3.69659	10.8772	0.914874	10.3411	0.990845	-124.269	216.885		1.2238		1.72735	7.78438	0.467281	12.6147		3.69659	10.8772	2.14004
ECDF27	116000	9790	239000	16200	0.271	0.0498	19.7	1.66	32.2	2.08	0.0631	0.0143	0.658	0.101	0.0337	0.0067	0.00362	0.00153	61.9	6.76	0.19	0.0403	2.13	0.157		249.374	619.417	0.00057	0.0052	0.0079		2.88984	9.42304	0.874097	9.76396	0.969722	-45.888	248.983		0.956717		1.35288	6.97532	0.46815	8.66861		2.88984	9.42304	2.13607
ECDF28	109000	7960	249000	16000	0.238	0.0388	20.4	1.6	32.7	2.5	0.0497	0.0115	0.666	0.101	0.039	0.0059	0.00269	0.00115	61.9	4.62	0.212	0.0416	2.2	0.221		273.211	626.852	0.00036	0.004	0.0075		2.27552	10.3684	0.905697	10.2816	0.957707	-170.049	348.535		0.753339		1.16463	7.1622	0.51181	12.4129		2.27552	10.3684	1.95385
ECDF29	111000	6290	246000	16200	0.226	0.041	21.4	1.62	39.1	3.35	0.0876	0.0344	0.665	0.135	0.035	0.00548	0.00272	0.00142	63.4	6.27	0.225	0.0456	2.23	0.179		998.473	1671.15	0.00042	0.0054	0.0197		1.16856	25.0151	1.05807	32.9918	0.980247	-1493.03	2919.88		0.386865		0.635007	26.1989	0.543411	15.3662		1.16856	25.0151	1.84023
[truncated: 10 more columns]

## Sheet: JH1 main run
JH-1 main run
-------- Please scroll down and right for further information --------																																													Preferred Date
JH1 repeat	n=75 (c. 62s / 42 pixels each)																													Lower Intercept Age [Ma] ±2s		22.7	1.3 / 1.5							Isochron Age [Ma] ±2s		20.5	1.7 / 1.8		86-TW Intercept Age [Ma] ±95% conf.		20.6	1.2 / 1.3
Critera: Rb_ppm_SQ_m85<0.1;Pb207_CPS>20; Pb206_CPS>20; Pb208_CPS>0;Final207_206<2;Final238_208<100000; Final238_208>0;																														MSWD		0.947751								MSWD		0.911378			MSWD		1.17561
Pooling channel: C207_235																														207Pb/206Pbinitial		0.866075	0.0111442							206Pb/208Pbinitial		0.495458	0.00694084		208Pb/206Pbinitial		2.00674	0.0278242
For info on Quality Control Materials please click here
	Element concentrations (Ion signals were normalized to NIST614 to receive semi-quantitative data. Subsequently the semiquantitative data were normalized to 100% metal CO3 to obtain fully quantified data.)																													Tera-Wasserburg columns										Isochron columns					86-TW (sensu Parrish et al., 2018)
	Mg_ppm_FQ_m25	Mg_ppm_FQ_m25_Int2SE	Ca_ppm_FQ_m43	Ca_ppm_FQ_m43_Int2SE	V_ppm_FQ_m51	V_ppm_FQ_m51_Int2SE	Mn_ppm_FQ_m55	Mn_ppm_FQ_m55_Int2SE	Fe_ppm_FQ_m57	Fe_ppm_FQ_m57_Int2SE	Cu_ppm_FQ_m63	Cu_ppm_FQ_m63_Int2SE	Ga_ppm_FQ_m71	Ga_ppm_FQ_m71_Int2SE	Rb_ppm_FQ_m85	Rb_ppm_FQ_m85_Int2SE	Sr_ppm_FQ_m88	Sr_ppm_FQ_m88_Int2SE	Ba_ppm_FQ_m137	Ba_ppm_FQ_m137_Int2SE	Ce_ppm_FQ_m140	Ce_ppm_FQ_m140_Int2SE		207Pb (cps)	208Pb (cps)	Th [ppm]	U [ppm]	Pb [ppm]		238U/206Pb	±2s [%]	207Pb/206Pb	±2s [%]	rho	207Pb-corrected age [Ma]	±2s		206Pbrad [%]		238U/208Pbc	±2s [%]	206Pbt/208Pbc	±2s [%]		238U/206Pb	±2s [%]	208Pbc/206Pbt	±2s [%]
ECDFGlobal	131000	321	219000	489	1.44	0.05	20.5	0.0649	39.5	0.123	0.0381	0.00137	0.0464	0.000518	0.00392	0.000167	60.8	0.327	0.3	0.00525	2.39	0.0141		134.912	356.68	0.0077	0.041	0.004		37.8454	3.9316	0.739862	3.79725	-0.191689	26.1804	6.2238		13.0295		24.1079	5.03618	0.637011	3.40281		37.8454	3.9316	1.56983	3.40281
ECDF0	127000	3190	224000	3700	4.6	0.511	20.6	0.536	39.8	1.31	0.00991	0.00272	0.06	0.00466	0.00427	0.00119	78.3	2.15	0.439	0.0649	2.83	0.114		31.3167	76.9226	0.0364	0.187	0.002		228.662	9.77459	0.325521	10.6892	0.911828	18.5656	2.17459		78.7245		363.737	18.4885	1.59072	15.5548		228.662	9.77459	0.628647	15.5548
ECDF1	127000	3400	223000	4200	4.31	0.616	20.6	0.443	39.9	1.15	0.0163	0.00462	0.0535	0.00392	0.00349	0.00119	74.7	2.91	0.439	0.0617	2.72	0.14		40.9995	94.6102	0.0377	0.177	0.002		179.975	8.09648	0.358426	9.70658	0.958258	22.1478	2.35381		61.9623		221.084	12.6039	1.22841	11.1404		179.975	8.09648	0.814057	11.1404
ECDF2	129000	3300	222000	4950	3.83	0.473	20.4	0.558	40.5	1.06	0.0154	0.00446	0.0533	0.00571	0.00443	0.00129	74.7	2.37	0.44	0.0581	2.78	0.0956		47.7934	121.997	0.0301	0.159	0.002		154.031	8.25071	0.381613	8.72229	0.983901	24.6929	2.65784		53.0301		176.56	16.6024	1.14627	17.9228		154.031	8.25071	0.872397	17.9228
ECDF3	128000	2510	223000	5550	3.7	0.47	21	0.517	40.5	1.36	0.0206	0.005	0.0527	0.00452	0.00465	0.00176	76.3	2.63	0.455	0.0606	2.75	0.121		58.0834	140.303	0.0301	0.162	0.003		145.621	9.34458	0.431377	10.2579	0.998158	23.4376	3.24682		50.1348		145.352	10.1067	0.998153	13.0394		145.621	9.34458	1.00185	13.0394
ECDF4	131000	2580	219000	3590	3.72	0.718	20.7	0.57	40.1	1.08	0.0206	0.00548	0.0509	0.00486	0.0049	0.00174	72.7	2.95	0.441	0.0562	2.6	0.129		57.5784	138.033	0.0261	0.146	0.003		140.958	9.22201	0.469317	10.1938	0.994421	22.1013	3.36627		48.5293		128.547	9.74508	0.911956	11.8954		140.958	9.22201	1.09654	11.8954
ECDF5	128000	2960	222000	4740	3.65	0.667	20.9	0.708	39.9	1.18	0.0179	0.00393	0.0512	0.00436	0.00507	0.00138	70.8	2.52	0.369	0.0504	2.68	0.102		62.3846	151.244	0.0306	0.139	0.003		120.061	7.45073	0.454129	8.93434	0.996025	26.9343	3.34118		41.335		104.244	10.8747	0.868261	11.9221		120.061	7.45073	1.15173	11.9221
ECDF6	130000	2860	220000	5390	3.79	0.509	20.3	0.49	40.3	0.947	0.0195	0.00442	0.0511	0.00562	0.00376	0.0012	71	2.74	0.432	0.0543	2.68	0.117		71.926	176.632	0.0282	0.138	0.003		123.313	8.58013	0.521734	9.17349	0.994679	21.9262	3.60081		42.4546		96.4674	9.49473	0.782297	12.371		123.313	8.58013	1.27829	12.371
ECDF7	129000	2680	221000	4290	3.43	0.62	20.4	0.544	39.6	0.95	0.0187	0.00379	0.0498	0.0046	0.00352	0.00119	71.7	2.72	0.433	0.0626	2.64	0.148		74.3801	178.313	0.0249	0.134	0.003		122.712	9.37744	0.571162	10.159	0.997311	18.874	4.13474		42.2475		90.2	8.31377	0.735057	12.5467		122.712	9.37744	1.36044	12.5467
ECDF8	129000	2650	221000	4570	3.27	0.63	20.1	0.41	39.7	0.813	0.0179	0.0036	0.0493	0.00418	0.00446	0.00136	70.7	3.07	0.448	0.0655	2.56	0.117		77.4147	175.508	0.0236	0.123	0.003		111.201	9.28349	0.573911	10.0359	0.994239	20.6316	4.51912		38.2847		83.7773	7.79854	0.753385	8.42015		111.201	9.28349	1.32734	8.42015
ECDF9	129000	1830	222000	3920	2.84	0.433	20.5	0.565	39.7	0.855	0.0204	0.00462	0.0424	0.00441	0.00408	0.00132	67.3	2.62	0.35	0.0527	2.49	0.103		70.6875	171.952	0.0195	0.098	0.003		96.6026	9.7782	0.559964	10.6619	0.996652	24.8774	5.4499		33.2586		72.4379	9.10687	0.749855	10.5224		96.6026	9.7782	1.33359	10.5224
ECDF10	129000	2920	222000	3230	3.09	0.42	20.4	0.471	40.8	1.01	0.0245	0.00485	0.0466	0.00443	0.00489	0.00183	68.7	2.8	0.393	0.0564	2.59	0.0994		90.3951	211.452	0.0232	0.119	0.004		95.7985	6.96227	0.60754	7.84106	0.995464	21.1915	4.21595		32.9818		68.1368	10.2927	0.711251	9.02944		95.7985	6.96227	1.40597	9.02944
ECDF11	130000	2750	220000	4150	2.57	0.432	20.6	0.572	40	1.09	0.0268	0.0072	0.0422	0.00418	0.00447	0.00149	65.8	2.47	0.454	0.0597	2.52	0.13		68.2696	172.452	0.0178	0.087	0.003		86.7291	9.57057	0.589477	10.3232	0.998116	25.0377	6.03598		29.8594		58.6059	10.0853	0.675735	9.54293		86.7291	9.57057	1.47987	9.54293
ECDF12	131000	3160	219000	3030	2.51	0.49	20.4	0.565	40.5	0.825	0.0247	0.00556	0.0469	0.00473	0.00405	0.00129	65.5	2.63	0.396	0.0617	2.56	0.105		77.1346	189.409	0.0148	0.084	0.003		83.8553	7.71719	0.615925	8.79161	0.996062	23.4218	5.42438		28.8699		54.3888	7.85849	0.648603	9.87058		83.8553	7.71719	1.54177	9.87058
ECDF13	130000	2140	220000	3660	2.48	0.465	20.4	0.563	40.6	0.868	0.0241	0.00537	0.0466	0.00442	0.00439	0.00167	64.2	2.65	0.326	0.0454	2.41	0.109		75.2058	213.466	0.0161	0.075	0.003		88.4764	8.60013	0.685188	9.18855	0.997096	16.0584	5.80368		30.4609		55.7827	9.7166	0.630481	13.3258		88.4764	8.60013	1.58609	13.3258
ECDF14	130000	2980	220000	3520	2.29	0.461	20.1	0.422	41.3	0.93	0.027	0.00508	0.0442	0.0052	0.00353	0.00164	64	1.87	0.387	0.0524	2.42	0.117		75.3911	198.697	0.0157	0.074	0.003		70.5373	7.91072	0.592042	8.81966	0.999054	30.4907	6.33421		24.2848		48.9617	10.4743	0.694125	11.8174		70.5373	7.91072	1.44066	11.8174
ECDF15	128000	2900	222000	3930	3.28	0.669	20.6	0.571	39.9	1.02	0.0278	0.00528	0.048	0.00512	0.0056	0.00179	67.1	2.94	0.378	0.0549	2.59	0.113		107.08	221.687	0.0208	0.103	0.004		76.2884	8.97971	0.674861	9.52513	0.998623	19.6833	6.89794		26.2648		50.4328	9.28796	0.66108	9.11648		76.2884	8.97971	1.51268	9.11648
ECDF16	129000	1930	222000	3150	2.61	0.561	20.8	0.512	40.5	1.01	0.0234	0.00424	0.0448	0.00492	0.00328	0.00114	66.4	2.42	0.333	0.0559	2.51	0.12		85.0096	222.942	0.0156	0.075	0.004		66.6812	8.87132	0.62536	9.5919	0.998618	28.3357	7.54063		22.9572		41.3429	8.01511	0.620008	8.89459		66.6812	8.87132	1.61288	8.89459
ECDF17	130000	2760	220000	3490	2.42	0.474	20	0.439	39.6	1.09	0.0268	0.00468	0.0476	0.00371	0.00491	0.00207	62.5	1.89	0.346	0.0461	2.54	0.107		90.7671	210.974	0.0155	0.075	0.004		63.0846	7.87286	0.6298	8.68674	0.996807	29.397	7.24546		21.719		43.6006	12.4495	0.691145	9.60082		63.0846	7.87286	1.44687	9.60082
ECDF18	129000	2800	221000	3940	2.47	0.606	20.6	0.555	39.6	1.01	0.0231	0.0049	0.0469	0.00448	0.00403	0.00195	64.5	2.47	0.32	0.0412	2.46	0.139		96.3214	222.838	0.0139	0.079	0.004		63.4935	8.4299	0.671229	9.2034	0.999285	24.0933	7.96331		21.8597		41.0548	7.51372	0.646599	11.3453		63.4935	8.4299	1.54655	11.3453
ECDF19	131000	2670	218000	4240	2.17	0.455	20.4	0.471	40.1	1.04	0.0228	0.00457	0.0448	0.00459	0.00423	0.00135	63.6	2.88	0.273	0.0373	2.46	0.147		92.7354	236.365	0.013	0.068	0.004		57.2818	9.38618	0.63792	9.97821	0.99905	31.2593	9.25152		19.7211		38.1294	9.27739	0.665646	11.4367		57.2818	9.38618	1.5023	11.4367
ECDF20	131000	3350	219000	4620	1.95	0.413	20.9	0.683	40	1.12	0.0312	0.00738	0.0459	0.00368	0.00328	0.00122	62	1.94	0.307	0.0374	2.39	0.119		81.2142	193.643	0.0107	0.056	0.003		61.0477	9.30546	0.715788	10.2239	0.998554	19.3329	9.64561		21.0177		37.4785	8.44299	0.613921	11.2193		61.0477	9.30546	1.62887	11.2193
ECDF21	131000	2790	218000	5440	1.89	0.532	19.9	0.575	40.3	0.986	0.0302	0.00679	0.0402	0.00491	0.00423	0.00236	63.4	2.35	0.378	0.0564	2.37	0.135		92.9771	240.544	0.0108	0.062	0.004		56.2406	9.24192	0.692291	9.94072	0.99925	24.2598	9.92801		19.3627		31.3683	7.84482	0.557752	10.7382		56.2406	9.24192	1.79291	10.7382
ECDF22	129000	2440	221000	4040	2.35	0.446	21	0.669	39.5	0.962	0.0348	0.00709	0.0466	0.00412	0.00534	0.00253	61.4	2.45	0.334	0.0502	2.42	0.123		112.895	251.631	0.0142	0.072	0.004		56.7835	9.47748	0.72727	10.1538	0.998782	19.1969	10.4416		19.5496		35.3596	9.99636	0.622709	10.5349		56.7835	9.47748	1.60589	10.5349
ECDF23	130000	2770	219000	4020	2	0.454	20.4	0.491	39.9	0.957	0.0348	0.00632	0.049	0.0041	0.00403	0.00115	64.9	2.18	0.353	0.0648	2.47	0.122		107.182	248.41	0.0103	0.066	0.004		52.7012	9.75149	0.713274	10.4133	0.999264	22.7651	11.3531		18.1441		33.3265	7.68074	0.632368	8.80246		52.7012	9.75149	1.58136	8.80246
ECDF24	132000	2640	217000	3840	2.23	0.451	20.4	0.545	39.8	1.09	0.0257	0.00556	0.0465	0.00529	0.00392	0.00135	64	2.08	0.314	0.0444	2.46	0.14		102.755	246.49	0.0135	0.056	0.004		52.3128	7.56645	0.738257	8.44726	0.999102	19.1881	9.56855		18.0104		32.5048	8.53123	0.621354	9.43062		52.3128	7.56645	1.60939	9.43062
ECDF25	131000	3020	218000	3780	2.48	0.538	21.3	0.662	39.9	1.1	0.0312	0.00562	0.0471	0.00415	0.00543	0.00147	62.3	2.36	0.3	0.0394	2.53	0.114		104.557	253.577	0.0153	0.056	0.004		48.3972	7.93982	0.714123	8.58489	0.998145	24.6494	10.2286		16.6623		28.3259	5.52997	0.58528	7.69079		48.3972	7.93982	1.70858	7.69079
ECDF26	132000	2300	217000	3550	1.89	0.401	21	0.548	41.6	0.834	0.0346	0.0084	0.0503	0.00562	0.00292	0.001	58.2	1.51	0.265	0.0357	2.38	0.124		85.8754	237.952	0.0096	0.047	0.004		47.7054	8.71268	0.732702	9.51788	0.999608	21.9524	11.7238		16.4242		26.4008	7.70253	0.553414	11.6573		47.7054	8.71268	1.80697	11.6573
ECDF27	131000	2900	219000	3590	1.48	0.301	20.1	0.582	40.7	0.89	0.0425	0.00857	0.0446	0.0038	0.00379	0.00116	61	1.78	0.324	0.0376	2.36	0.101		87.5207	208.82	0.0067	0.044	0.003		48.0447	9.66869	0.76701	10.314	0.999254	16.1953	13.1141		16.541		26.0915	9.33289	0.543067	10.5743		48.0447	9.66869	1.84139	10.5743
ECDF28	130000	1990	219000	3400	1.87	0.503	20.9	0.641	40.2	0.989	0.0247	0.00456	0.0493	0.00451	0.00717	0.00284	62.5	1.53	0.303	0.0409	2.39	0.138		98.2364	240.858	0.0097	0.048	0.004		42.1462	8.87108	0.700143	9.57783	0.999706	30.8991	12.8699		14.5102		24.2641	10.8905	0.575714	8.93605		42.1462	8.87108	1.73697	8.93605
ECDF29	131000	2100	218000	4260	2.06	0.491	20.7	0.61	40.8	0.967	0.0389	0.00966	0.0454	0.00415	0.00639	0.00303	62.1	2.27	0.302	0.0481	2.42	0.122		98.5459	274.259	0.011	0.046	0.004		40.5304	7.06231	0.705882	7.81304	0.99825	31.0194	11.0206		13.9539		23.7675	8.27309	0.586411	9.01946		40.5304	7.06231	1.70529	9.01946
ECDF30	132000	2310	217000	3610	1.63	0.385	20	0.545	40.7	0.949	0.0346	0.00607	0.0432	0.00399	0.00269	0.00093	61.4	1.57	0.332	0.0468	2.33	0.102		90.1604	245.606	0.0092	0.04	0.004		40.2346	5.91967	0.744158	7.13994	0.99765	23.7906	10.6122		13.8521		23.3806	7.52216	0.581107	9.58314		40.2346	5.91967	1.72085	9.58314
ECDF31	131000	2770	218000	2780	1.75	0.464	20.1	0.49	39.9	1.23	0.0323	0.00737	0.0484	0.00447	0.00433	0.0016	62.7	2.22	0.326	0.0576	2.4	0.138		127.384	299.656	0.0104	0.055	0.005		42.554	12.7731	0.818783	13.0713	0.999344	8.73241	19.8792		14.6506		22.7631	8.49006	0.534923	9.18229		42.554	12.7731	1.86943	9.18229
ECDF32	131000	2820	218000	3940	1.7	0.527	20.4	0.643	40.5	0.909	0.0305	0.00623	0.0498	0.00377	0.0054	0.0019	62.7	2.65	0.318	0.0492	2.45	0.119		107.032	246.861	0.0087	0.043	0.004		39.6135	8.14423	0.795742	8.87862	0.999181	13.9472	14.19		13.6382		20.6963	8.92736	0.522456	9.18378		39.6135	8.14423	1.91404	9.18378
ECDF33	132000	2050	218000	3590	1.66	0.396	20.6	0.54	40.7	1.06	0.0363	0.00716	0.0486	0.00449	0.00315	0.00123	61.7	1.79	0.273	0.039	2.44	0.128		110.868	262.319	0.0089	0.043	0.004		39.1445	8.6955	0.825131	9.31243	0.998922	8.21915	15.5801		13.4768		21.4719	8.98899	0.54853	12.1097		39.1445	8.6955	1.82305	12.1097
ECDF34	131000	2830	219000	4040	1.49	0.33	20.5	0.61	40	1.19	0.0329	0.00622	0.0534	0.00442	0.00384	0.00172	61.4	1.82	0.288	0.0368	2.39	0.0838		103.707	259.406	0.0081	0.038	0.004		37.8554	9.69902	0.834205	10.2035	0.998255	6.61593	17.8146		13.033		18.9271	8.81065	0.499984	9.55599		37.8554	9.69902	2.00006	9.55599
ECDF35	131000	2510	218000	4340	1.28	0.383	20.3	0.534	39.6	1.01	0.0363	0.0101	0.0436	0.00442	0.00419	0.00208	59.9	1.57	0.264	0.0376	2.32	0.101		102.248	254.088	0.0068	0.036	0.004		34.9498	9.2656	0.812456	9.98663	0.999223	12.0528	18.4101		12.0326		18.4413	8.53798	0.52765	9.8787		34.9498	9.2656	1.89519	9.8787
ECDF36	130000	2540	219000	4740	1.57	0.338	20.7	0.534	41.1	0.92	0.0455	0.0112	0.047	0.00342	0.00339	0.00122	61.4	2.16	0.307	0.0452	2.44	0.0898		117.818	287.584	0.0056	0.04	0.005		33.0106	9.78479	0.796592	10.3299	0.999284	16.5322	19.7773		11.365		17.7191	7.33054	0.536769	10.0118		33.0106	9.78479	1.863	10.0118
ECDF37	130000	2640	219000	4660	1.63	0.417	20.7	0.635	41.4	1.29	0.0454	0.0117	0.0489	0.00447	0.00464	0.00182	65.4	2.62	0.307	0.0539	2.5	0.0899		128.48	328.401	0.0066	0.041	0.005		30.9554	8.24207	0.798491	8.2909	0.998573	17.1474	17.0391		10.6574		17.0626	7.72553	0.5512	9.72504		30.9554	8.24207	1.81422	9.72504
ECDF38	130000	2860	219000	4120	1.2	0.265	20.8	0.643	40.4	1.04	0.0369	0.00918	0.0484	0.00423	0.0028	0.00107	58.6	1.79	0.322	0.0469	2.36	0.104		102.754	219.479	0.0045	0.031	0.004		31.5324	9.9114	0.847195	10.4176	0.998873	4.70562	22.164		10.8561		17.9971	7.19035	0.57075	10.2606		31.5324	9.9114	1.75208	10.2606
ECDF39	131000	2700	218000	3800	1.26	0.248	20.3	0.665	40.2	1.05	0.0505	0.0143	0.0519	0.00505	0.00604	0.00247	60.1	1.7	0.298	0.0501	2.35	0.103		132.093	286.078	0.0041	0.035	0.005		27.0813	8.99471	0.76846	9.49596	0.999211	28.2932	21.4597		9.32364		15.885	7.33047	0.586565	11.3333		27.0813	8.99471	1.70484	11.3333
ECDF40	131000	3430	218000	6250	1.35	0.336	21	0.644	40.8	1.03	0.0381	0.0067	0.0453	0.00503	0.00287	0.000848	57.4	2.31	0.271	0.0336	2.34	0.126		135.122	333.675	0.0048	0.037	0.005		26.6059	8.56675	0.795931	9.18614	0.999154	20.7025	21.8358		9.15996		13.8871	7.20398	0.521954	8.41755		26.6059	8.56675	1.91588	8.41755
ECDF41	131000	2260	218000	4210	1.3	0.279	21	0.621	40.3	1.12	0.0489	0.0104	0.0487	0.00353	0.00283	0.00123	60.4	2.28	0.295	0.0468	2.36	0.0996		137.421	298.851	0.0046	0.035	0.005		26.1037	11.421	0.81067	11.5488	0.99857	16.6708	28.3813		8.98705		14.528	8.02091	0.556549	11.2367		26.1037	11.421	1.79679	11.2367
ECDF42	131000	2630	218000	3460	1.1	0.234	20.8	0.505	40.1	1.12	0.0294	0.00643	0.0455	0.00435	0.00401	0.00157	62.2	2.06	0.281	0.0393	2.34	0.121		128.114	291.421	0.0035	0.031	0.005		23.7191	6.82885	0.807485	7.42971	0.996908	19.3983	20.179		8.16607		12.4436	7.18889	0.524625	9.87589		23.7191	6.82885	1.90612	9.87589
ECDF43	133000	2140	216000	5330	0.929	0.178	20.7	0.47	39.9	1.12	0.0372	0.00681	0.0448	0.0048	0.00364	0.00128	60.4	1.84	0.24	0.0351	2.3	0.108		116.047	274.63	0.0031	0.026	0.004		21.7651	10.6052	0.779003	11.0825	0.999562	31.3963	31.4598		7.49336		12.1774	9.13739	0.559494	9.84881		21.7651	10.6052	1.78733	9.84881
ECDF44	132000	2980	217000	4530	0.912	0.104	20.1	0.54	39.3	0.949	0.0398	0.00689	0.0437	0.00318	0.00208	0.000778	60	1.55	0.31	0.0388	2.29	0.0995		134.646	330.765	0.0025	0.028	0.005		20.9226	6.25051	0.816012	6.48534	0.992556	18.7913	20.2622		7.20331		10.5357	6.6211	0.503555	7.65727		20.9226	6.25051	1.98588	7.65727
ECDF45	131000	2540	219000	4460	0.98	0.204	20.7	0.576	39.2	1.18	0.0384	0.00977	0.0467	0.00496	0.00356	0.00114	58.5	2.72	0.243	0.0373	2.33	0.109		128.182	316.394	0.0038	0.026	0.005		19.8605	6.92576	0.830011	7.58542	0.996965	14.264	25.2561		6.83762		10.7192	8.33575	0.539723	9.61436		19.8605	6.92576	1.8528	9.61436
ECDF46	130000	3010	220000	4250	0.812	0.114	20.6	0.623	39.1	1	0.0413	0.00966	0.0451	0.00499	0.00273	0.000932	58.5	2.48	0.294	0.0426	2.29	0.0878		141.314	351.318	0.002	0.026	0.006		17.1125	7.09575	0.765323	7.57793	0.997687	46.1696	27.0826		5.89155		9.4081	7.39514	0.549779	7.78981		17.1125	7.09575	1.81891	7.78981
ECDF47	131000	2620	219000	3690	0.935	0.114	21	0.58	40.6	0.945	0.0348	0.00677	0.0465	0.00394	0.00214	0.000699	62.4	1.42	0.289	0.0393	2.35	0.102		153.29	377.139	0.0025	0.027	0.006		16.7143	5.78664	0.797071	6.43469	0.99572	32.3981	24.5817		5.75446		9.1514	6.14341	0.547518	7.17507		16.7143	5.78664	1.82642	7.17507
ECDF48	130000	2100	220000	3120	0.897	0.167	20.6	0.532	39.9	1.12	0.0414	0.0153	0.0471	0.00495	0.00374	0.00127	61.2	2.04	0.288	0.0343	2.35	0.0939		165.566	404.846	0.0029	0.027	0.007		16.5124	8.12476	0.865838	9.23163	0.998	0.1125	38.4218		5.68494		8.03702	7.90778	0.486726	8.53068		16.5124	8.12476	2.05454	8.53068
ECDF49	132000	2820	217000	3980	0.812	0.152	20.8	0.403	39.2	0.93	0.0449	0.0125	0.0444	0.0045	0.00447	0.0013	59.1	1.58	0.259	0.0267	2.33	0.113		145.8	349.878	0.0029	0.022	0.006		14.423	8.41868	0.793582	8.8624	0.998158	39.429	38.71		4.96559		7.78264	7.31906	0.5396	8.64501		14.423	8.41868	1.85323	8.64501
ECDF50	133000	2690	216000	4120	0.763	0.126	20.5	0.565	39.6	1.09	0.0319	0.005	0.0452	0.00431	0.00363	0.000892	60.5	1.76	0.268	0.0304	2.3	0.126		169.411	411.835	0.0019	0.023	0.007		13.8873	7.52034	0.830953	7.96771	0.996657	19.8603	37.9106		4.78116		6.796	5.85551	0.489367	7.20834		13.8873	7.52034	2.04345	7.20834
ECDF51	132000	2950	216000	4220	0.821	0.223	20.7	0.542	38.2	1.1	0.0441	0.0161	0.0461	0.00464	0.00378	0.00125	57.4	2.24	0.235	0.0324	2.23	0.0731		161.417	389.709	0.0027	0.02	0.006		12.3431	6.15452	0.804235	6.94203	0.994475	39.3023	36.0871		4.24952		6.73191	5.99073	0.545398	8.81531		12.3431	6.15452	1.83352	8.81531
ECDF52	131000	3070	219000	5960	0.729	0.174	19.9	0.553	39	1.13	0.0421	0.0127	0.0479	0.00483	0.00221	0.00103	58.2	2.14	0.257	0.0312	2.29	0.11		145.25	345.94	0.0024	0.017	0.006		12.0836	8.69275	0.853018	9.24668	0.996979	8.49067	51.7664		4.16019		5.95029	6.68393	0.492425	8.61434		12.0836	8.69275	2.03077	8.61434
ECDF53	131000	2220	218000	4200	0.62	0.131	21	0.457	38.2	0.885	0.0363	0.0104	0.0464	0.00321	0.00246	0.000923	54.4	2.41	0.228	0.0239	2.34	0.107		147.491	399.238	0.0018	0.018	0.006		10.6014	7.7396	0.810734	8.29374	0.998119	40.9468	50.331		3.64988		5.45454	8.20333	0.514511	10.3866		10.6014	7.7396	1.94359	10.3866
ECDF54	132000	3730	218000	4900	0.677	0.119	20.6	0.565	37.9	1.1	0.0515	0.02	0.0455	0.00424	0.00354	0.00116	56.7	1.91	0.245	0.031	2.29	0.0974		179.057	427.924	0.0018	0.018	0.007		9.89002	9.4913	0.796876	9.68479	0.99768	54.842	61.7346		3.40497		5.18313	9.84059	0.524077	9.73201		9.89002	9.4913	1.90812	9.73201
ECDF55	131000	2540	219000	4830	0.626	0.0963	20.3	0.634	38.9	0.761	0.0407	0.0136	0.044	0.00402	0.00399	0.00142	57.9	2.14	0.217	0.0282	2.36	0.0929		170.277	415.204	0.0015	0.016	0.007		9.23045	8.26595	0.808404	8.90717	0.998649	48.9875	61.7642		3.17789		4.70561	7.28017	0.509791	8.93836		9.23045	8.26595	1.96159	8.93836
ECDF56	131000	3060	219000	4320	0.576	0.122	20.4	0.554	39	1.19	0.0655	0.0447	0.0435	0.00404	0.00397	0.0016	55.8	2.87	0.25	0.0418	2.21	0.102		201.257	486.915	0.0014	0.018	0.008		9.10098	8.13345	0.841593	8.63536	0.998202	21.1229	63.3455		3.13331		4.67281	7.09172	0.51344	6.56516		9.10098	8.13345	1.94765	6.56516
ECDF57	130000	3360	219000	5810	0.757	0.193	21	0.578	39.3	1.07	0.0552	0.0184	0.047	0.00494	0.00649	0.0026	56.8	2.07	0.258	0.0357	2.37	0.104		230.086	565.802	0.0022	0.019	0.009		8.72841	8.26941	0.859768	8.70243	0.998158	5.67842	68.0804		3.00504		4.27868	6.23389	0.490201	7.20702		8.72841	8.26941	2.03998	7.20702
ECDF58	130000	2250	220000	3240	0.811	0.192	20.8	0.546	40.2	0.748	0.04	0.0121	0.0503	0.00473	0.00368	0.00157	58.7	2.28	0.254	0.0333	2.31	0.114		257.314	616.732	0.0028	0.02	0.01		8.08852	6.45665	0.85209	7.03462	0.996363	13.582	59.1425		2.78474		4.0853	5.32304	0.505073	5.90659		8.08852	6.45665	1.97991	5.90659
ECDF59	131000	2930	218000	4710	0.54	0.103	20.2	0.629	39.2	0.933	0.0408	0.00938	0.0454	0.00463	0.00474	0.00158	53.5	2.59	0.244	0.0299	2.27	0.136		186.014	455.596	0.0015	0.014	0.007		7.50389	6.18691	0.84193	6.78952	0.9967	25.2607	60.803		2.58346		3.68895	6.50939	0.491605	7.01004		7.50389	6.18691	2.03415	7.01004
ECDF60	131000	2220	218000	3170	0.519	0.119	20.3	0.43	38.4	0.995	0.045	0.0151	0.0472	0.0044	0.00422	0.00137	52.5	2.75	0.234	0.0269	2.32	0.107		179.894	482.149	0.0014	0.012	0.007		6.49029	8.47453	0.783305	8.86089	0.996638	99.7208	84.4643		2.2345		3.54131	7.30963	0.545631	10.6331		6.49029	8.47453	1.83274	10.6331
ECDF61	131000	2530	219000	4640	0.42	0.0785	19.9	0.552	38.2	1.16	0.0346	0.00843	0.0454	0.00426	0.00261	0.00111	54.4	2.46	0.213	0.0303	2.25	0.101		162.687	402.773	0.0009	0.01	0.006		6.84418	8.4	0.897768	8.92835	0.996376	-36.4758	93.4459		2.35633		3.32351	5.91675	0.485597	8.64934		6.84418	8.4	2.05932	8.64934
ECDF62	131000	2460	218000	4060	0.403	0.0821	20.1	0.56	37.6	0.886	0.0383	0.00948	0.0439	0.00418	0.00352	0.00139	53.8	2.52	0.268	0.0357	2.21	0.107		176.243	404.888	0.0007	0.01	0.007		6.10454	6.3825	0.86642	7.11236	0.995262	-0.44448	80.6499		2.10169		3.04592	6.34182	0.498959	11.3331		6.10454	6.3825	2.00417	11.3331
ECDF63	130000	2970	220000	4570	0.387	0.083	20.6	0.554	38	0.844	0.0282	0.00627	0.0437	0.00465	0.00424	0.00149	54	2.66	0.24	0.0316	2.17	0.122		163.092	450.187	0.0006	0.009	0.007		5.6371	7.74682	0.857166	8.39589	0.997051	12.4156	101.402		1.94076		2.77289	6.06863	0.4919	8.58467		5.6371	7.74682	2.03293	8.58467
ECDF64	133000	2260	215000	4460	0.345	0.0715	19.8	0.587	36.2	0.782	0.0258	0.00617	0.0387	0.00423	0.00283	0.00116	53.6	2.18	0.239	0.0351	2.18	0.107		155.607	361.11	0.0006	0.008	0.006		5.49097	8.00792	0.899835	8.55236	0.997907	-48.4628	112.085		1.89045		2.60384	7.25436	0.474203	8.25694		5.49097	8.00792	2.1088	8.25694
ECDF65	132000	3070	217000	3920	0.336	0.0745	20.2	0.554	37.5	0.846	0.0367	0.011	0.0452	0.00467	0.003	0.00125	51.6	3.01	0.233	0.0292	2.17	0.115		173.209	406.162	0.0006	0.008	0.006		4.93713	8.77398	0.887816	9.14225	0.994472	-34.6836	131.049		1.69977		2.56725	6.53506	0.51999	9.50879		4.93713	8.77398	1.92312	9.50879
ECDF66	131000	2690	219000	3920	0.291	0.0709	20	0.525	37.6	0.865	0.0325	0.006	0.0396	0.0039	0.00328	0.00141	51.5	2.72	0.258	0.0319	2.21	0.112		169.409	430.852	0.0004	0.007	0.007		4.3699	6.4575	0.871194	7.09471	0.993404	-9.21479	113.123		1.50448		2.2187	5.78066	0.507724	6.999		4.3699	6.4575	1.96958	6.999
ECDF67	130000	2750	220000	4350	0.272	0.0596	20.6	0.614	38.1	0.855	0.0355	0.0082	0.0409	0.00499	0.00339	0.00139	55	2.03	0.252	0.0384	2.19	0.133		174.163	401.826	0.0005	0.007	0.006		4.12341	8.14718	0.907868	8.7192	0.994137	-80.0302	154.051		1.41962		2.07092	6.3812	0.502234	8.17169		4.12341	8.14718	1.9911	8.17169
ECDF68	133000	2650	216000	4100	0.302	0.0623	20.5	0.557	38.1	0.688	0.0274	0.00534	0.0446	0.0048	0.0034	0.00097	53.2	2.33	0.252	0.0295	2.27	0.116		207.23	455.099	0.0004	0.007	0.008		3.54261	8.06273	0.86203	8.62592	0.995907	8.97037	166.672		1.21966		1.78232	8.43196	0.503109	7.76306		3.54261	8.06273	1.98764	7.76306
ECDF69	131000	2620	218000	4080	0.259	0.0617	20.5	0.494	38.1	0.993	0.0301	0.00697	0.0477	0.00367	0.00366	0.00114	52	2.35	0.227	0.0381	2.22	0.132		173.698	419.448	0.0004	0.006	0.007		3.01885	7.08067	0.818654	7.83697	0.992131	122.682	167.332		1.03934		1.64335	6.9665	0.544363	6.95896		3.01885	7.08067	1.83701	6.95896
ECDF70	131000	2230	219000	3610	0.321	0.0758	20.3	0.592	37.1	0.822	0.0364	0.00748	0.0437	0.00422	0.00277	0.00101	52.3	2.2	0.251	0.0371	2.19	0.13		238.794	598.848	0.0005	0.007	0.009		2.75307	6.99079	0.829863	7.46282	0.99502	102.835	177.633		0.947833		1.47798	6.22355	0.53685	9.0564		2.75307	6.99079	1.86272	9.0564
ECDF71	129000	3390	221000	5380	0.227	0.0548	21	0.784	36.9	0.911	0.0507	0.0133	0.0417	0.00458	0.0037	0.00161	52.8	2.8	0.23	0.0361	2.02	0.133		207.153	481.303	0.0004	0.005	0.008		2.46094	7.82288	0.850972	7.96201	0.993135	48.1205	218.143		0.847259		1.30438	6.19456	0.530035	8.06314		2.46094	7.82288	1.88667	8.06314
ECDF72	130000	2860	220000	5240	0.207	0.0479	20.8	0.507	38.1	0.716	0.057	0.0131	0.0411	0.00392	0.0032	0.00122	50.8	2.93	0.259	0.0284	2.11	0.0998		237.054	538.543	0.0003	0.005	0.009		2.18485	6.44728	0.873838	6.71499	0.978206	-27.9753	215.642		0.752208		1.10839	5.99619	0.507308	7.28049		2.18485	6.44728	1.97119	7.28049
ECDF73	132000	2460	217000	4440	0.199	0.0448	20.6	0.59	38	0.975	0.0644	0.0125	0.0423	0.0055	0.00241	0.000869	53.4	3.4	0.192	0.0243	2.21	0.168		303.871	707.539	0.0005	0.005	0.012		1.62804	7.28826	0.865921	6.11282	0.938706	0.739492	261.176		0.560508		0.882572	5.38711	0.542106	8.3335		1.62804	7.28826	1.84466	8.3335
ECDF74	132000	2540	217000	4090	0.114	0.0115	20.7	0.534	37.8	0.871	0.128	0.0315	0.0398	0.0038	0.00144	0.000614	46.7	3.06	0.178	0.0256	1.97	0.116		414.031	1062.35	0.0006	0.004	0.017		0.962113	9.36488	0.861004	5.23928	0.69525	41.3403	377.876		0.331239		0.482138	8.58006	0.501124	6.54528		0.962113	9.36488	1.99552	6.54528
[truncated: 9 more columns]

## Sheet: JH2 crystal
JH-2 first run
-------- Please scroll down and right for further information --------																																																Preferred Date
JH2 crystal	n=31 (c. 60s / 30 pixels each)																																Lower Intercept Age [Ma] ±95% conf.		8.32	0.59 / 0.64							Isochron Age [Ma] ±2s		8.7	1.1 / 1.1		86-TW Intercept Age [Ma] ±2s
Critera: Ca_ppm_SQ_m43>350000;Pb206_CPS>20;Pb207_CPS>20;Pb208_CPS>10;Mn_ppm_SQ_m55>12;Mn_ppm_SQ_m55<35																																	MSWD		1.3215								MSWD		0.61522			MSWD
Pooling channel: C207_235																																	207Pb/206Pbinitial		0.78561	0.018039							206Pb/208Pbinitial		0.529872	0.0134636		208Pb/206Pbinitial
For info on Quality Control Materials please click here
	Element concentrations (Ion signals were normalized to NIST614 to receive semi-quantitative data. Subsequently the semiquantitative data were normalized to 100% metal CO3 to obtain fully quantified data.)																																Tera-Wasserburg columns										Isochron columns					86-TW (sensu Parrish et al., 2018)
	Mg_ppm_m25	Mg_ppm_m25_Int2SE	Ca_ppm_m43	Ca_ppm_m43_Int2SE	V_ppm_m51	V_ppm_m51_Int2SE	Mn_ppm_m55	Mn_ppm_m55_Int2SE	Fe_ppm_m57	Fe_ppm_m57_Int2SE	Cu_ppm_m63	Cu_ppm_m63_Int2SE	Zn_ppm_m66	Zn_ppm_m66_Int2SE	Ga_ppm_m71	Ga_ppm_m71_Int2SE	Rb_ppm_m85	Rb_ppm_m85_Int2SE	Sr_ppm_m88	Sr_ppm_m88_Int2SE	Ba_ppm_m137	Ba_ppm_m137_Int2SE	Ce_ppm_m140	Ce_ppm_m140_Int2SE		206Pb (cps)	207Pb (cps)	208Pb (cps)	Th [ppm]	U [ppm]	Pb [ppm]		238U/206Pb	±2s [%]	207Pb/206Pb	±2s [%]	rho	207Pb-corrected age [Ma]	±2s		206Pbrad [%]		238U/208Pbc	±2s [%]	206Pbt/208Pbc	±2s [%]		238U/206Pb	±2s [%]
ECDFGlobal	1780	22	398000	2760	3.96	0.215	17.5	0.214	87.2	2.65	4.54	0.523	28.5	3.04	0.0575	0.00512	0.00231	0.000457	129	2.24	0.0188	0.00206	0.0921	0.00744		1588.52	1147.42	2757.6	0.0066	0.708	0.014		144.423	7.25071	0.659879	4.40665	-0.0150169	7.6	2		18.3267		132.712	14.5779	0.918912	6.491		144.423	7.25071
ECDF0	1280	81.3	399000	13500	3.7	0.468	18.9	0.813	70.1	4.2	0.0316	0.0126	1.17	0.574	0.00646	0.00411	bdl	bdl	105	14.3	0.00383	0.00287	0.046	0.0145		326.533	35.6991	69.0762	0.0065	1.666	0.003		719.954	9.64338	0.116048	12.8207	0.761585	8.1	0.8		91.3593		5003.02	29.6932	6.94908	28.0105		719.954	9.64338
ECDF1	1380	67.5	398000	14400	3.3	0.61	19.9	1.37	76.1	5.07	0.0472	0.0197	1.57	0.71	0.0218	0.0114	bdl	bdl	147	17.7	0.013	0.00661	0.0737	0.018		256.848	44.6284	91.6425	0.0091	1.066	0.003		569.731	8.53373	0.182537	10.1022	0.886492	9.22	0.84		72.2966		2122.99	24.014	3.7263	23.4144		569.731	8.53373
ECDF2	1510	118	398000	16000	2.31	0.464	19.3	1.05	78.9	4.71	0.0927	0.0394	3.11	1.62	0.0241	0.0141	0.000116	0.000231	131	14.1	0.0141	0.00671	0.0772	0.0217		259.352	69.0149	145.044	0.0085	1.045	0.003		584.958	11.5009	0.289623	12.9617	0.965125	7.4	1		74.2289		1143.42	17.8971	1.9547	20.4521		584.958	11.5009
ECDF3	1630	148	398000	13600	2.42	0.566	20.2	1.19	79.2	4.7	0.0938	0.0366	3.15	1.35	0.0183	0.0104	bdl	bdl	151	16.7	0.0113	0.00567	0.102	0.0305		252.65	75.1834	174.681	0.0062	0.854	0.004		444.66	9.57602	0.304839	11.0402	0.955393	9.4	1.1		56.4256		726.311	20.6305	1.63341	16.5961		444.66	9.57602
ECDF4	1680	114	398000	14300	1.65	0.339	19.7	1.02	77	3.07	0.118	0.0485	3.72	1.67	0.0119	0.00524	bdl	bdl	130	10.2	0.0076	0.00488	0.102	0.0236		228.079	91.49	190.425	0.0072	0.807	0.004		433.272	9.46545	0.424002	10.0485	0.939303	7.3	1.1		54.9806		517.494	15.6121	1.19438	14.2524		433.272	9.46545
ECDF5	1640	128	398000	17400	3.05	0.777	18.4	1.16	82.8	7.16	0.241	0.105	5.72	3.01	0.0247	0.0107	bdl	bdl	147	16.3	0.0158	0.00727	0.154	0.0487		446.758	198.81	438.984	0.0117	1.064	0.008		341.857	10.3341	0.458137	10.5632	0.983553	8.3	1.5		43.3804		330.968	10.8552	0.968145	12.7009		341.857	10.3341
ECDF6	1690	111	398000	22000	2.14	0.8	19.4	0.817	74.2	6.61	0.104	0.0515	2.46	1.65	0.0155	0.00972	bdl	bdl	118	11.5	0.016	0.00596	0.141	0.048		302.825	161.672	459.97	0.0101	0.672	0.007		292.237	8.06586	0.524301	9.65892	0.960562	7.8	1.7		37.0837		253.579	18.5058	0.867717	19.8685		292.237	8.06586
ECDF7	1700	116	398000	13400	2.49	0.742	19.3	1.14	85.1	6.76	0.36	0.145	8.38	3	0.0372	0.013	0.000407	0.000465	140	13.6	0.0218	0.0086	0.128	0.0498		501.275	253.681	554.465	0.0114	0.887	0.011		247.864	9.24246	0.534993	9.16698	0.966961	8.8	2		31.453		194.855	14.5194	0.786138	14.2949		247.864	9.24246
ECDF8	2020	129	397000	15100	1.1	0.381	21.3	1.25	86.9	8.09	0.125	0.0602	2.77	1.58	0.0169	0.00834	bdl	bdl	134	9.43	0.00667	0.00435	0.147	0.0524		332.174	207.782	488.742	0.0112	0.597	0.008		239.7	10.6515	0.635066	9.49168	0.981322	5.5	2.3		30.4169		165.85	11.2899	0.691907	15.0637		239.7	10.6515
ECDF9	1690	156	398000	19700	2.57	0.82	19.2	0.951	82.1	8.88	0.176	0.0793	3.5	1.59	0.0141	0.00664	bdl	bdl	137	13.8	0.0174	0.00645	0.218	0.079		584.32	373.037	782.874	0.0139	0.873	0.013		194.52	10.9065	0.613825	10.9824	0.994044	7.7	3.2		24.6838		173.649	12.3088	0.892706	28.1659		194.52	10.9065
ECDF10	1700	109	398000	17500	3.04	1.15	19.1	1.14	82.5	7.77	0.563	0.321	5.13	2.27	0.0268	0.0136	bdl	bdl	141	12.4	0.0179	0.0068	0.177	0.0699		552.334	370.02	948.774	0.0135	0.765	0.015		174.624	8.5746	0.667087	7.86914	0.944586	5.9	2.8		22.1592		116.111	11.2135	0.664917	14.6137		174.624	8.5746
ECDF11	1820	115	398000	17200	2.13	0.929	18.8	1.25	73.4	4.56	0.27	0.173	6	3.41	0.0303	0.015	0.000233	0.000323	125	13.4	0.0168	0.0082	0.086	0.0265		508.279	315.768	693.239	0.006	0.486	0.011		135.878	9.82124	0.643783	9.78709	0.992204	9.1	4.2		17.2424		100.132	18.0412	0.736924	20.684		135.878	9.82124
ECDF12	1770	96.9	398000	16200	2.71	0.992	17.4	1.19	78.5	9.86	0.846	0.406	9.61	4.74	0.0317	0.015	0.000158	0.000315	127	10.8	0.0173	0.00656	0.132	0.0623		690.395	444.157	954.791	0.0066	0.596	0.015		127.762	7.82112	0.67723	7.52652	0.983627	7.4	3.7		16.2124		93.3262	13.8053	0.730472	15.1526		127.762	7.82112
ECDF13	1760	97.8	398000	15000	4.34	1.3	18.5	1.37	78.2	6.11	2.32	0.953	22.2	9.6	0.055	0.0234	0.000233	0.000324	116	11.2	0.00927	0.00612	0.0881	0.0463		969.134	576.125	1477.55	0.0065	0.675	0.023		100.271	9.71948	0.65151	9.83587	0.991337	11.7	5.8		12.724		64.2966	11.4854	0.64123	11.4703		100.271	9.71948
ECDF14	1840	87.7	398000	13900	5.18	1.31	17.5	1.07	86.2	9.03	2.82	0.993	26.8	8.39	0.0665	0.0204	0.000788	0.000661	133	11.3	0.00975	0.00587	0.0736	0.0232		1616.8	1034.98	2552.55	0.0055	1.068	0.039		93.7544	9.5179	0.680736	9.53152	0.990283	9.7	6.3		11.8971		59.6394	8.83153	0.636123	12.2574		93.7544	9.5179
ECDF15	1760	112	398000	18200	5.14	1.59	16.7	0.995	77.7	5.04	3.11	1.21	20.7	8.67	0.0426	0.0147	0.000292	0.000413	133	13.6	0.0149	0.00948	0.0761	0.0243		1335.53	831.769	1926.45	0.0037	0.769	0.031		86.1917	11.9837	0.702066	12.6112	0.997749	8.4	9.1		10.9374		54.9788	9.88602	0.637866	12.229		86.1917	11.9837
ECDF16	1940	109	398000	13200	3.56	1.37	18.7	1.29	79	4.91	2.32	1.02	13	5.1	0.0278	0.013	0.000125	0.00025	120	9.21	0.0058	0.00331	0.0464	0.0154		774.876	525.034	1285.89	0.0022	0.466	0.021		80.4777	8.59733	0.714731	8.63505	0.995266	7.7	6.9		10.2123		48.4197	9.96627	0.601654	12.2063		80.4777	8.59733
ECDF17	1880	127	398000	17800	4.26	1.18	16.8	0.947	84.9	8.55	3.61	1.33	28.7	9.83	0.0557	0.0206	0.000469	0.00053	127	9.81	0.012	0.00573	0.0781	0.0437		1159.55	959.366	2506.92	0.0068	0.721	0.035		76.0075	8.59729	0.734502	8.29458	0.995402	5.9	7.3		9.64505		43.8698	11.7405	0.577177	11.8802		76.0075	8.59729
ECDF18	1730	94	398000	12800	4.52	1.31	15.9	1.03	78.5	6.59	4.24	1.56	29.3	10.1	0.0599	0.0226	0.000819	0.000685	121	10.8	0.0138	0.00701	0.0665	0.0272		1317.36	1037.07	2656.27	0.0059	0.722	0.038		71.925	8.65139	0.78024	8.76722	0.995558	0.7	8.6		9.12701		39.6611	8.28319	0.551422	12.1389		71.925	8.65139
ECDF19	1860	102	398000	16000	5.6	1.3	15.9	0.839	77	5.99	6.83	1.81	39.6	9.32	0.0732	0.0213	0.000728	0.000612	114	6.86	0.00779	0.00535	0.0396	0.00863		1570.11	1150.87	2869.81	0.0022	0.713	0.042		63.1929	8.81628	0.770401	8.64025	0.994675	2.1	9.5		8.01893		37.2408	9.91698	0.589319	11.9593		63.1929	8.81628
ECDF20	1940	101	398000	17400	4.61	1.4	17.4	1.2	89.9	13.9	4.58	1.75	27.3	11.5	0.0656	0.026	0.000192	0.000384	133	12.6	0.00796	0.00452	0.0461	0.0137		1510.12	1150.84	2717.46	0.0048	0.647	0.045		53.6648	10.3211	0.758295	9.96432	0.992291	4	13		6.80986		30.7192	8.18796	0.572427	9.07567		53.6648	10.3211
ECDF21	1820	97.1	398000	17700	4.92	1.15	16.9	0.843	74.6	4.67	5.51	1.79	32.9	13.6	0.0569	0.0248	0.000115	0.000229	125	11.8	0.00627	0.00462	0.0618	0.0266		1747.22	1121.8	3195.52	0.0043	0.565	0.048		44.3741	9.0199	0.735416	9.33093	0.99111	10	14		5.6309		24.263	8.37808	0.546783	9.98399		44.3741	9.0199
ECDF22	1900	89.4	398000	15600	4.62	0.936	14.2	0.631	74.9	4.14	8.86	2.19	53.9	14.6	0.0871	0.0237	0.000872	0.000657	123	8.34	0.0083	0.00558	0.0361	0.00727		1817.11	1346.71	3210.85	0.0037	0.553	0.052		40.5601	8.93195	0.764805	9.03964	0.989535	4	15		5.14692		22.6035	9.72147	0.557284	9.29781		40.5601	8.93195
ECDF23	1720	70.3	398000	11600	5.71	0.952	15.2	0.778	80.2	7.38	8.45	1.8	65	20.7	0.107	0.0365	0.00132	0.00109	124	8.17	0.00896	0.00662	0.0533	0.0151		2558.52	1772.64	4236.95	0.0032	0.622	0.067		33.3619	7.93974	0.700738	6.95809	0.988485	22	13		4.23349		20.0581	6.48788	0.601229	10.2739		33.3619	7.93974
ECDF24	1830	102	398000	14000	4.78	1.22	16.5	1.11	72.9	3.58	7.16	1.94	46.3	15	0.0617	0.0226	bdl	bdl	121	8.03	0.00243	0.00233	0.04	0.00601		1479.37	1118.69	2672.58	0.0027	0.358	0.042		33.5912	9.87404	0.821169	10.5558	0.989626	-9	23		4.2626		17.5989	9.65524	0.523914	10.3232		33.5912	9.87404
ECDF25	1800	70.2	398000	14900	4.84	1.04	15.7	1	81.5	7.71	11.5	3.19	80.2	27.2	0.105	0.036	0.00138	0.000873	115	8.15	0.00253	0.00247	0.045	0.0149		2742.6	2097.93	5283.76	0.0027	0.518	0.075		27.1394	7.64667	0.79047	7.9313	0.981302	-2	21		3.44388		14.0613	8.15798	0.518114	7.18802		27.1394	7.64667
ECDF26	1820	134	398000	13700	3.4	1.2	15.3	0.75	80.9	8.99	12	5.15	65.3	24	0.105	0.0417	0.00216	0.00138	121	14.3	0.0302	0.016	0.0695	0.0304		3606.12	2602.25	6297.04	0.0034	0.534	0.086		23.047	12.0127	0.807293	10.5899	0.980377	-8	33		2.92457		13.8216	11.8838	0.599713	16.7076		23.047	12.0127
ECDF27	1950	66.7	397000	17500	5.12	1.23	14.9	1.11	178	189	26	8.62	128	39	0.181	0.0593	0.00627	0.00281	129	13.1	0.0283	0.0143	0.0314	0.00587		3792.52	2968.09	7305.23	0.0034	0.481	0.11		16.5976	9.2637	0.778789	8.43944	0.99965	4	36		2.10617		9.29893	6.96009	0.560257	8.97808		16.5976	9.2637
ECDF28	1900	80.1	398000	12500	5.5	1.18	15.2	0.756	85.3	6.17	32.6	8.72	204	49.2	0.302	0.0781	0.00902	0.0035	142	13.2	0.0517	0.0245	0.0395	0.0112		4984.73	3649.53	9120.89	0.003	0.422	0.149		10.9351	6.30833	0.742076	5.60089	0.955274	35	36		1.38762		5.769	4.37562	0.527567	8.4293		10.9351	6.30833
ECDF29	1910	83.8	398000	15400	6.96	2.59	15	0.925	95.2	6.22	40	9.94	251	41.5	0.377	0.077	0.0129	0.00441	146	13.9	0.0412	0.0261	0.105	0.0675		6312.95	4536.58	11082.7	0.0071	0.373	0.176		8.03337	5.49834	0.741116	4.72555	0.777557	48	42		1.0194		4.39993	4.80193	0.547707	6.21581		8.03337	5.49834
ECDF30	1930	155	398000	18300	4.67	2.12	14.9	1.18	86	8.59	25.4	10.6	138	59.2	0.225	0.0841	0.0118	0.00632	124	15.7	0.0397	0.0147	0.129	0.0652		6519.03	5313.89	12338.4	0.009	0.232	0.2		4.53541	18.9158	0.808223	8.76045	0.989579	-44	142		0.575526		2.43359	37.6404	0.536575	8.9931		4.53541	18.9158
[truncated: 11 more columns]

## Sheet: JH2 crystal repeat
JH-2 main run
-------- Please scroll down and right for further information --------																																															Preferred Date
JH2 crystal repeat	n=65 (c. 30s / 15 pixels each)																															Lower Intercept Age [Ma] ±95% conf.		8.52	0.64 / 0.68							Isochron Age [Ma] ±95% conf.		8.3	1.1 / 1.1		86-TW Intercept Age [Ma] ±95% conf.		8.45
Critera: Ca_ppm_SQ_m43>280000;Mn_ppm_SQ_m55>10;Pb207_CPS>40;Pb206_CPS>40;Pb208_CPS>20;Final207_206<2																																MSWD		1.43247								MSWD		1.25732			MSWD		1.5543
Pooling channel: C207_235																																207Pb/206Pbinitial		0.768637	0.0151262							206Pb/208Pbinitial		0.538645	0.0132307		208Pb/206Pbinitial		1.81867
For info on Quality Control Materials please click here
	Element concentrations (Ion signals were normalized to NIST614 to receive semi-quantitative data. Subsequently the semiquantitative data were normalized to 100% metal CO3 to obtain fully quantified data.)																															Tera-Wasserburg columns										Isochron columns					86-TW (sensu Parrish et al., 2018)
	Mg_ppm_FQ_m25	Mg_ppm_FQ_m25_Int2SE	Ca_ppm_FQ_m43	Ca_ppm_FQ_m43_Int2SE	V_ppm_FQ_m51	V_ppm_FQ_m51_Int2SE	Mn_ppm_FQ_m55	Mn_ppm_FQ_m55_Int2SE	Fe_ppm_FQ_m57	Fe_ppm_FQ_m57_Int2SE	Cu_ppm_FQ_m63	Cu_ppm_FQ_m63_Int2SE	Zn_ppm_FQ_m66	Zn_ppm_FQ_m66_Int2SE	Ga_ppm_FQ_m71	Ga_ppm_FQ_m71_Int2SE	Rb_ppm_FQ_m85	Rb_ppm_FQ_m85_Int2SE	Sr_ppm_FQ_m88	Sr_ppm_FQ_m88_Int2SE	Ba_ppm_FQ_m137	Ba_ppm_FQ_m137_Int2SE	Ce_ppm_FQ_m140	Ce_ppm_FQ_m140_Int2SE		207Pb (cps)	208Pb (cps)	Th [ppm]	U [ppm]	Pb [ppm]		238U/206Pb	±2s [%]	207Pb/206Pb	±2s [%]	rho	207Pb-corrected age [Ma]	±2s		206Pbrad [%]		238U/208Pbc	±2s [%]	206Pbt/208Pbc	±2s [%]		238U/206Pb	±2s [%]	208Pbc/206Pbt
ECDFGlobal	1820	22.6	398000	2130	3.39	0.181	20.9	0.278	91.6	14.7	10.5	1.12	53	5.09	0.107	0.00861	0.00197	0.000285	136	2.52	0.0249	0.00223	0.0804	0.00527		1256.37	2974.23	0.0044	0.593	0.022		89.2851	8.16336	0.669065	3.15665	-0.418051	9.94435	2.6072		11.726		64.693	11.9498	0.724567	3.89448		89.2851	8.16336	1.38013
ECDF0	1500	133	398000	12400	4.22	0.839	22.4	1.1	67.3	7.24	0.236	0.139	3.86	2.76	0.0485	0.047	bdl	bdl	144	15.5	0.0252	0.00906	0.109	0.0276		71.5074	157.998	0.0174	1.837	0.005		597.486	8.79876	0.190591	12.5733	0.591009	8.62743	0.839987		78.4688		1575.01	19.5096	2.63607	23.4972		597.486	8.79876	0.381538
ECDF1	1450	95.6	398000	13700	3.2	0.67	23.2	1.43	71.3	9.89	0.336	0.173	6.14	3.85	0.0617	0.0473	bdl	bdl	153	22	0.0187	0.0106	0.119	0.0333		89.2076	236.912	0.0106	1.547	0.006		542.805	9.10644	0.256901	10.6417	0.932413	8.40724	0.890194		71.2875		970.388	21.073	1.78773	18.1261		542.805	9.10644	0.560804
ECDF2	1560	113	398000	16500	3.13	0.591	21.7	1.29	57.2	3.98	0.175	0.0529	2.81	1.53	0.00712	0.00334	bdl	bdl	154	34.3	0.0237	0.0122	0.0975	0.0392		84.2653	161.803	0.0042	1.231	0.005		483.294	8.90824	0.280928	11.0351	0.932686	8.99888	0.988504		63.4718		814.295	22.375	1.68489	23.1203		483.294	8.90824	0.59415
ECDF3	1540	152	398000	18200	4.27	1.15	23.3	2.25	78.2	15.3	0.26	0.131	10.2	8.29	0.0556	0.0575	0.000285	0.00057	131	15.7	0.0147	0.00916	0.148	0.0567		140.897	297.669	0.0097	1.675	0.007		507.116	12.5525	0.337405	11.7666	0.971489	7.58357	1.18492		66.6005		736.207	15.2253	1.45175	12.1553		507.116	12.5525	0.689958
ECDF4	1600	231	398000	17900	3.52	0.908	23.4	1.79	84.2	18.8	0.349	0.183	9.37	6.8	0.0576	0.0479	0.000674	0.00073	177	37.8	0.0244	0.0164	0.149	0.0685		110.712	310.478	0.0089	1.126	0.007		414.253	20.8211	0.382337	24.3872	0.973758	8.31597	2.65404		54.4046		444.573	19.7891	1.07319	26.4004		414.253	20.8211	0.933056
ECDF5	1620	144	398000	22600	2.36	0.693	23.5	1.58	64.9	7.64	0.343	0.163	7.28	5.05	0.0183	0.0123	0.000476	0.000658	136	16	0.0204	0.0101	0.0903	0.0253		96.5474	254.118	0.005	0.779	0.005		352.265	13.1295	0.365625	14.0443	0.972828	10.2014	1.87309		46.2636		459.101	12.8417	1.30328	24.5826		352.265	13.1295	0.768162
ECDF6	1500	174	398000	24600	2.68	0.993	20.7	1.62	77.4	14.9	0.612	0.31	11.3	7.88	0.0711	0.0641	0.000871	0.000788	171	20	0.0241	0.0116	0.128	0.0374		155.358	324.254	0.0109	1.048	0.008		338.452	12.2888	0.40845	12.3145	0.986736	9.48983	1.77568		44.4495		331.661	11.7873	0.979935	17.0927		338.452	12.2888	1.02183
ECDF7	1460	120	398000	17900	2.69	0.723	21.1	1.78	75.9	17.3	0.733	0.457	16	9.79	0.0725	0.0504	0.000172	0.000344	157	25.7	0.0272	0.00876	0.0803	0.0233		188.036	457.325	0.004	1.118	0.009		303.993	11.2318	0.421671	10.6399	0.992454	10.1774	1.75742		39.924		327.588	25.5418	1.07762	29.4487		303.993	11.2318	0.928388
ECDF8	1640	191	398000	18600	2.75	0.802	21.9	1.75	72.5	14.8	0.526	0.265	12.2	5.77	0.0705	0.0386	0.000824	0.000909	155	32.7	0.0255	0.0156	0.123	0.0654		155.619	308.851	0.0069	0.808	0.006		319.053	15.9144	0.492644	16.7688	0.992233	7.71441	2.62715		41.9018		441.026	35.4126	1.3823	38.8228		319.053	15.9144	0.724484
ECDF9	1540	140	398000	15200	3.67	1.49	21.9	1.91	81.9	14.3	0.711	0.328	12.9	6.28	0.0744	0.0413	0.00155	0.00166	173	27.8	0.026	0.0116	0.147	0.0582		224.391	611.956	0.0138	1.029	0.012		267.301	9.81073	0.472562	11.0759	0.988183	9.87688	2.01797		35.1051		194.057	11.7032	0.725985	16.8718		267.301	9.81073	1.37882
ECDF10	1640	169	398000	22700	3.59	1.13	22.9	1.48	105	36.2	1.14	0.576	29.5	12.6	0.185	0.112	0.00103	0.0011	177	33.7	0.0398	0.0163	0.186	0.121		273.317	574.92	0.0115	1.194	0.012		312.128	12.8835	0.629324	13.8912	0.993866	3.98115	2.57357		40.9924		247.609	20.239	0.793292	22.4951		312.128	12.8835	1.26173
ECDF11	1640	172	398000	16300	2.06	0.661	22.1	1.97	63.8	6.5	0.332	0.186	5.94	3.47	0.0336	0.0244	bdl	bdl	159	22.6	0.0243	0.0121	0.131	0.0557		163.389	340.443	0.006	0.589	0.006		282.965	12.4296	0.640854	13.8104	0.983277	4.02799	2.86087		37.1623		247.193	20.2586	0.873579	20.9378		282.965	12.4296	1.14584
ECDF12	1510	178	398000	16400	3.71	1.77	21.8	2.15	68.8	10.7	0.821	0.481	13.3	6.6	0.0463	0.027	0.00101	0.000921	159	18.9	0.0235	0.00895	0.112	0.0448		256.823	719.259	0.0099	0.788	0.012		224.498	20.9394	0.575919	20.3517	0.997754	7.65559	4.94203		29.4837		149.073	22.3117	0.664031	18.5238		224.498	20.9394	1.50704
ECDF13	1740	174	398000	11400	3.01	1.7	23.1	1.85	61.7	6.37	0.692	0.374	13.9	9.28	0.0309	0.0204	0.000476	0.000658	158	14.1	0.0296	0.0141	0.198	0.0728		379.057	759.856	0.0114	1.061	0.016		226.493	17.5512	0.7157	19.3938	0.990786	2.08497	5.50615		29.7458		156.825	23.1761	0.692403	21.4265		226.493	17.5512	1.44518
ECDF14	1780	164	398000	15100	2.28	1.05	22.4	1.83	70	10.2	0.767	0.365	9.96	5.87	0.0466	0.0267	0.00132	0.00102	152	18.3	0.0287	0.0152	0.173	0.0727		258.987	524.684	0.0147	0.635	0.011		180.706	14.7909	0.622947	16.1867	0.995268	7.19015	5.12166		23.7324		156.279	18.8261	0.864825	27.8847		180.706	14.7909	1.15791
ECDF15	1570	148	398000	21800	3.31	2.09	22.6	1.8	85.9	30	2.07	1.02	22.2	15.4	0.0746	0.0494	bdl	bdl	163	26.2	0.0201	0.0102	0.183	0.0482		473.516	867.61	0.0058	1.089	0.021		165.697	6.83009	0.601533	7.02145	0.947845	8.99314	2.43521		21.7612		125.3	10.2835	0.756203	10.9738		165.697	6.83009	1.32273
ECDF16	1840	139	398000	18900	1.74	0.785	21.7	1.33	58.7	5.52	1.35	0.562	16.3	11.5	0.0393	0.0237	0.000775	0.00112	139	18.9	0.0314	0.0173	0.122	0.0343		292.442	761.925	0.0043	0.594	0.013		146.618	14.062	0.59735	15.2872	0.996654	10.417	5.78319		19.2557		100.115	20.2949	0.682827	15.8282		146.618	14.062	1.46491
ECDF17	1490	151	398000	23800	2.18	1.09	21.7	1.7	68.4	16.6	0.786	0.566	10	7.88	0.0489	0.0365	0.000742	0.0008	166	25.2	0.0327	0.0142	0.182	0.069		356.999	868.856	0.0079	0.656	0.016		145.324	9.7647	0.640111	10.4172	0.990094	7.88712	4.23143		19.0857		88.6989	13.318	0.610352	14.116		145.324	9.7647	1.63908
ECDF18	1900	184	398000	16500	1.42	0.71	24.4	2.03	62.2	8.01	0.743	0.296	7.54	4.89	0.0296	0.0178	0.00095	0.000849	150	23.2	0.0104	0.00811	0.0905	0.0275		217.279	357.563	0.0029	0.37	0.008		165.173	19.5946	0.75065	18.7298	0.994025	0.971516	7.63727		21.6924		98.7913	22.1071	0.598109	27.142		165.173	19.5946	1.67244
ECDF19	1780	156	398000	14500	1.46	0.419	21.7	1.14	70	13.3	0.823	0.392	11.6	6.58	0.0433	0.0263	0.000508	0.00102	153	21.1	0.0375	0.0214	0.176	0.0757		254.159	590.147	0.0051	0.385	0.01		129.211	13.6925	0.692169	14.7191	0.996519	5.27841	7.12908		16.9695		88.7798	19.9968	0.687093	20.7498		129.211	13.6925	1.45606
ECDF20	1670	192	398000	17600	1.9	1.64	20.8	2.31	65.5	9.94	1.79	1.34	5.88	4.26	0.0449	0.0291	0.000855	0.000769	152	28.9	0.0263	0.0151	0.0844	0.033		389.839	906.408	0.005	0.536	0.015		119.536	12.5087	0.702681	13.7346	0.9965	4.92136	7.29798		15.6989		86.0212	22.0245	0.719623	19.5622		119.536	12.5087	1.39004
ECDF21	1780	188	398000	24500	3.17	2.1	22.8	1.66	75.9	13.5	1.56	0.871	12.3	7.17	0.0348	0.0248	0.00121	0.00153	170	17.6	0.0385	0.0188	0.187	0.088		519.618	1203.62	0.0092	0.69	0.025		92.4903	16.2369	0.593365	15.8942	0.99757	16.892	9.5498		12.1469		61.4991	16.183	0.664924	12.657		92.4903	16.2369	1.50441
ECDF22	1750	171	398000	15900	2.01	1.34	23.9	2.32	63.7	8.57	1.83	1.21	12.3	6.6	0.0344	0.0166	0.00126	0.0014	128	15.3	0.0186	0.0141	0.121	0.0344		525.258	1329.81	0.0064	0.578	0.021		110.482	13.9718	0.800131	14.9236	0.997402	-2.54345	9.73519		14.5098		58.3205	12.6139	0.527874	14.5819		110.482	13.9718	1.89486
ECDF23	1940	230	398000	13100	1.05	0.42	23.8	2.67	57.8	4.17	1.15	0.577	6.31	6.11	0.0347	0.0374	bdl	bdl	141	17.1	0.0133	0.00916	0.137	0.0539		294.369	729.82	0.0034	0.299	0.012		93.3117	14.8123	0.737054	15.6063	0.99833	3.01922	11.0899		12.2548		56.2941	13.1388	0.603291	21.7875		93.3117	14.8123	1.65798
ECDF24	2020	187	397000	22800	3.47	2.54	26.3	2.75	88.3	38.8	2.03	1.32	15.1	9.69	0.0683	0.0443	0.00254	0.00244	145	20.7	0.021	0.00961	0.143	0.0932		752.37	1692.7	0.0043	0.741	0.032		87.4946	14.4484	0.743874	13.8445	0.99895	2.52466	10.6097		11.4908		50.659	13.6703	0.578996	20.4309		87.4946	14.4484	1.72732
ECDF25	1880	203	398000	17600	3	2.07	22	2.32	66.8	7.55	2.16	0.982	21.1	12.8	0.0477	0.0319	0.00138	0.00135	145	24.9	0.0173	0.0113	0.0812	0.0332		758.371	1203.65	0.0028	0.711	0.032		80.8991	10.3668	0.731883	10.8072	0.997845	4.05236	8.87146		10.6246		50.9719	17.6001	0.630067	15.0274		80.8991	10.3668	1.58713
ECDF26	2190	214	397000	15000	1.48	0.906	27	2.57	69	12.3	1.66	0.902	11.6	17.3	0.0322	0.0339	bdl	bdl	140	17.5	0.0299	0.0197	0.13	0.0617		343.545	781.94	0.0044	0.299	0.013		87.2874	9.13957	0.836885	9.34742	0.993345	-6.97796	8.20322		11.4636		51.5719	10.1471	0.590829	15.8458		87.2874	9.13957	1.69303
ECDF27	1910	203	398000	16800	4.63	2.36	22.6	2.38	75.7	14.4	5.02	2.89	31.9	16.2	0.0861	0.0404	0.00485	0.00365	118	15.8	0.0168	0.00834	0.0956	0.0471		1251.05	3057.83	0.0055	0.878	0.049		77.0039	11.73	0.827085	11.4603	0.997253	-6.77393	11.18		10.1131		36.0058	11.1705	0.467585	11.254		77.0039	11.73	2.13865
ECDF28	1810	224	398000	26700	2.56	1.48	22.2	2.37	75.9	17.7	3	2.02	15.5	14	0.0456	0.0273	0.000443	0.000617	161	25.1	0.0221	0.0099	0.22	0.119		706.452	1895.42	0.0067	0.502	0.03		63.1745	5.50194	0.745586	6.08454	0.981379	3.25475	6.73214		8.29682		37.4181	17.6465	0.592298	18.9281		63.1745	5.50194	1.68867
ECDF29	1710	170	398000	10800	2.94	1.35	20.8	1.25	77.1	14.8	3.06	2.1	31.6	24.9	0.0827	0.0518	0.00167	0.00237	150	23.2	0.0314	0.015	0.179	0.0735		1309.5	3382.47	0.0104	0.801	0.056		52.6623	8.14795	0.661222	10.6066	0.992871	18.1804	12.148		6.91623		30.9548	13.9135	0.587798	15.5423		52.6623	8.14795	1.70153
ECDF30	1990	156	398000	17100	1.65	1.06	22.6	2.2	61.6	9.16	2.94	1.8	28.7	17	0.0545	0.04	0.00068	0.000738	112	14.2	0.00796	0.0075	0.0544	0.0173		644.3	1765.45	0.0025	0.368	0.026		52.5747	20.1221	0.748413	19.9806	0.996779	3.43133	25.498		6.90473		31.6712	16.4964	0.602404	20.199		52.5747	20.1221	1.66001
ECDF31	1910	249	398000	19400	2.67	1.14	21.4	3.35	74	14.6	5.47	2.29	28	13.4	0.0652	0.0295	0.00026	0.00052	129	16.5	0.0113	0.00868	0.0851	0.0518		1079.04	2260.79	0.0046	0.555	0.044		46.7	11.625	0.732397	11.4549	0.996346	6.92093	16.269		6.13319		28.1568	14.8283	0.60293	14.4678		46.7	11.625	1.65857
ECDF32	1940	186	398000	20700	3.73	1.61	22.1	2.2	71.5	11	8.47	4.25	45.9	26.3	0.11	0.105	0.00214	0.00208	124	18.6	0.0122	0.00789	0.0561	0.0291		1068.86	2921.68	0.0023	0.519	0.047		40.977	11.6897	0.705309	11.5975	0.993593	13.778	18.107		5.38158		23.6775	15.809	0.577823	23.5659		40.977	11.6897	1.73063
ECDF33	1910	113	398000	16900	6.13	1.89	20.1	1.92	73	8.44	15.9	6.1	56.9	20.7	0.125	0.0516	0.00354	0.00274	114	6.35	0.00792	0.00763	0.018	0.0058		1592.87	3714.12	0.0017	0.686	0.072		36.3	14.6689	0.689327	14.5303	0.999117	19.4728	24.9528		4.76735		19.8663	11.8085	0.547282	14.4821		36.3	14.6689	1.82721
ECDF34	1970	91.2	398000	22400	4.65	2.12	22.3	2.15	75.5	14.5	7.21	3.99	60.6	26.4	0.105	0.0422	0.00329	0.00204	129	14.4	0.0131	0.011	0.0652	0.0253		1284.56	3298.56	0.0031	0.612	0.063		36.7254	11.094	0.735798	10.5615	0.998684	7.97428	19.2058		4.82321		21.0055	18.3793	0.571961	18.1325		36.7254	11.094	1.74837
ECDF35	1930	175	398000	19700	4.41	1.41	19.5	1.79	62.3	4.53	7.82	2.74	43.2	18.7	0.0871	0.0304	0.000157	0.000313	115	10.4	0.00619	0.00468	0.0323	0.013		1485.78	3461.88	0.0019	0.559	0.062		35.753	13.4095	0.762374	13.7289	0.999093	1.5627	26.3807		4.6955		18.8902	8.52616	0.528355	18.5714		35.753	13.4095	1.89267
ECDF36	1850	120	398000	20600	5.47	0.98	18.5	2.33	80.2	13.6	13.2	2.54	97.1	19.6	0.144	0.0403	0.00753	0.00566	139	10.5	0.0219	0.0166	0.0427	0.0202		1476.5	3550.7	0.0035	0.562	0.063		33.0543	11.7256	0.726831	11.9757	0.998603	11.2773	23.8154		4.34108		19.8935	6.65251	0.601843	15.3102		33.0543	11.7256	1.66156
ECDF37	1810	160	398000	25000	3.93	1.48	21.3	3.68	69.9	7.06	10	4.91	64.8	30.9	0.104	0.0377	0.00158	0.00231	118	17.8	0.023	0.0192	0.0597	0.0289		1501.3	3657.64	0.0038	0.513	0.063		30.0831	11.1163	0.710408	10.9152	0.99323	17.2534	23.4007		3.95086		17.6218	4.47144	0.585771	11.8734		30.0831	11.1163	1.70715
ECDF38	1860	146	398000	21600	4.24	1.47	18.6	1.96	59.6	5.49	8.93	3.32	78.7	33.9	0.117	0.0511	0.000522	0.000709	122	9.46	0.00623	0.00631	0.0384	0.0109		1284.72	3277.31	0.0018	0.408	0.057		26.8158	8.47958	0.686995	8.40942	0.990161	27.1244	19.8113		3.52177		15.0426	7.97254	0.56096	10.4654		26.8158	8.47958	1.78266
ECDF39	1990	159	397000	11900	3.81	1.8	21.5	2.62	96	70.1	8.73	4.27	40.9	27.6	0.0608	0.0382	0.000475	0.000661	116	10.1	0.0181	0.0121	0.0332	0.0126		1411.28	3201.76	0.0013	0.432	0.055		27.0553	13.1366	0.735185	13.0677	0.999523	11.0246	32.0315		3.55322		18.7791	12.1962	0.694102	17.8639		27.0553	13.1366	1.44071
ECDF40	1710	138	398000	18900	3.84	1.7	19.8	2.39	64.3	11.3	7.09	3.47	40.3	22.7	0.0809	0.0401	0.000719	0.000656	128	29.3	0.011	0.00907	0.0402	0.018		1302.76	2935.08	0.0027	0.366	0.052		24.4696	11.4929	0.690889	11.2086	0.998903	28.3059	28.7613		3.21364		16.3645	10.1062	0.668769	11.5525		24.4696	11.4929	1.49529
ECDF41	1890	115	398000	16200	4.54	1.58	19.6	2.17	69.6	5.45	11.1	4.24	77.7	39.9	0.102	0.0403	0.00241	0.00256	118	15.6	0.00626	0.0063	0.0433	0.0238		1451.81	3595.88	0.0017	0.397	0.059		24.4734	9.20692	0.731685	9.7303	0.99869	13.4613	26.4682		3.21413		14.9237	8.1763	0.609794	17.8665		24.4734	9.20692	1.6399
ECDF42	1850	91.6	398000	16900	6.75	1.32	18.3	1.48	78.5	15.7	19.9	5.68	108	40.2	0.159	0.0414	0.00438	0.00398	125	11	0.00725	0.00546	0.0398	0.0116		2086.92	5289.49	0.0019	0.551	0.09		23.1203	9.32162	0.722952	9.25478	0.997595	17.613	26.3941		3.03644		13.1741	14.6909	0.569806	14.1724		23.1203	9.32162	1.75498
ECDF43	1740	73.3	398000	16000	4.73	1.31	17.2	1.34	63.1	5.34	15	4.71	84.8	35.3	0.118	0.0514	0.000562	0.000761	117	9.08	0.00155	0.00309	0.0323	0.00913		2110.76	5480.81	0.0021	0.528	0.093		22.2686	11.2418	0.728047	11.2708	0.998082	16.2481	33.3632		2.92458		11.7695	7.00596	0.528525	13.01		22.2686	11.2418	1.89206
ECDF44	2020	156	397000	15900	5.05	1.58	20.3	1.75	64.2	5.31	12.2	4.01	52.8	23.5	0.0863	0.0357	0.000907	0.000816	112	9.88	0.0108	0.00984	0.0274	0.00916		1672.92	4183.96	0.0024	0.42	0.079		20.7652	10.7189	0.709601	10.6163	0.999077	25.3315	32.9388		2.72712		11.1195	10.9365	0.535488	19.1137		20.7652	10.7189	1.86746
ECDF45	1770	118	398000	17100	4.03	0.98	18.9	1.62	67.2	5.78	17.3	6.72	110	55	0.172	0.0693	0.000181	0.000363	123	12.1	0.0102	0.00765	0.0511	0.0176		2420.18	4682.58	0.0035	0.576	0.102		20.9916	12.5433	0.751776	12.4436	0.998576	7.1634	40.2314		2.75686		12.6625	11.5558	0.603218	12.1271		20.9916	12.5433	1.65777
ECDF46	1930	138	398000	18500	3.87	1.32	20	2.17	65.5	5.9	13.6	5.47	59.2	30.9	0.0804	0.0392	0.000772	0.00111	124	15.7	0.0182	0.0128	0.0325	0.015		1970.61	4692.33	0.0026	0.459	0.09		19.2748	11.9739	0.749907	13.1824	0.998553	8.66567	46.2323		2.53139		11.2157	11.3774	0.581885	11.685		19.2748	11.9739	1.71855
ECDF47	2120	245	397000	17100	5.38	1.8	18.6	1.79	68.9	4.09	20.6	4.17	101	34.2	0.127	0.0354	0.00078	0.00084	133	16	0.0131	0.0093	0.0282	0.00689		2420.36	5293.08	0.0021	0.532	0.107		18.3566	10.4069	0.719276	10.075	0.998873	23.9611	35.8787		2.4108		11.0078	11.5909	0.599668	12.6408		18.3566	10.4069	1.66759
ECDF48	2010	138	397000	16300	3.92	1.54	19.5	2.7	61.3	2.32	10.8	4.59	53.3	25.1	0.0684	0.03	0.000531	0.000583	116	14.9	0.0143	0.0218	0.0223	0.00719		1593.34	3954.11	0.0015	0.316	0.067		17.694	9.27034	0.733941	9.752	0.997063	17.4789	36.7816		2.32378		10.1858	6.50808	0.575662	9.45227		17.694	9.27034	1.73713
ECDF49	1910	133	398000	15000	4.8	1.67	17.9	1.92	68.7	9.91	15.7	5.35	75.5	41	0.139	0.0556	0.00221	0.00187	113	12.5	0.0141	0.0106	0.0355	0.00893		2767.42	6806.81	0.002	0.529	0.115		18.9762	11.621	0.83549	11.8722	0.996891	-31.4808	47.5712		2.49218		9.7254	10.6187	0.512504	6.66183		18.9762	11.621	1.9512
ECDF50	1760	81.5	398000	15600	3.7	1.17	16.3	1.14	72.3	17.9	18.6	9.73	76.2	35.5	0.0904	0.0375	0.000241	0.000483	125	12.1	0.0175	0.0119	0.0416	0.0259		2398.01	5313.47	0.0018	0.412	0.092		15.6529	10.7892	0.7356	11.2645	0.994946	18.8119	47.8901		2.05572		10.4477	10.413	0.667461	25.5655		15.6529	10.7892	1.49822
ECDF51	2060	189	397000	12700	3.1	1.54	19.8	2.92	66.2	4.68	12	7.81	71.2	43.3	0.101	0.0648	0.00171	0.00208	133	25.9	0.0234	0.0215	0.0362	0.0211		1386.25	4463.35	0.0016	0.244	0.066		13.8911	11.2435	0.696167	11.2585	0.997181	46.434	51.1178		1.82434		7.87126	14.7442	0.566642	18.5657		13.8911	11.2435	1.76478
ECDF52	2040	225	397000	18800	2.33	1	18.8	1.97	60.3	4.84	9.23	4.93	32.7	26.3	0.0469	0.0275	0.000631	0.000866	134	24.1	0.0255	0.0198	0.021	0.00894		1651.03	3333.29	0.0019	0.251	0.069		12.9742	10.1475	0.727417	10.43	0.974894	28.3037	53.0097		1.70392		8.44541	25.4428	0.65094	29.5631		12.9742	10.1475	1.53624
ECDF53	2000	158	397000	15100	5.3	1.57	18.3	2.83	73.5	5.76	23.3	8.89	152	58.2	0.209	0.0768	0.00414	0.00384	131	19.3	0.051	0.0376	0.0396	0.0107		2974.87	7397.71	0.0031	0.376	0.127		11.0756	8.10611	0.713527	8.37077	0.990014	44.2919	49.3192		1.45458		6.42322	7.09548	0.579942	12.0552		11.0756	8.10611	1.72431
ECDF54	1890	129	398000	15000	5.28	1.61	17.3	1.61	70.4	5.76	30.6	9.35	136	47.3	0.23	0.0786	0.00269	0.00164	130	15.2	0.0208	0.0101	0.0362	0.00747		3095.46	6916.33	0.0032	0.362	0.109		12.738	19.6218	0.859435	19.0036	0.996488	-63.8031	116.452		1.6729		7.66278	11.172	0.601569	19.3799		12.738	19.6218	1.66232
ECDF55	1940	180	397000	12600	5.1	1.67	19.9	3.4	383	597	31.1	13.1	126	76.7	0.208	0.115	0.00586	0.00434	153	20.7	0.0473	0.026	0.0438	0.0156		3897.76	10724.3	0.0033	0.519	0.211		9.10828	9.32994	0.7001	8.77103	0.998956	66.9051	61.5249		1.19621		5.32053	6.4224	0.584142	14.2448		9.10828	9.32994	1.71191
ECDF56	1860	173	398000	11800	3.68	1.4	18	2.14	72.3	4.58	29.1	9.94	197	92.5	0.205	0.0839	0.00161	0.00171	131	19.7	0.0262	0.0204	0.0395	0.0135		4465.66	10633.1	0.0028	0.444	0.188		8.93145	5.70676	0.758284	6.85001	0.977567	10.3368	53.926		1.17298		5.18854	9.28696	0.58093	15.2524		8.93145	5.70676	1.72138
ECDF57	2040	160	397000	13500	3.48	1.64	18.5	2.52	67.7	6.9	26.5	11.5	140	70.8	0.187	0.0944	0.00166	0.00144	163	42	0.0661	0.0421	0.0306	0.0104		3036.31	8177.59	0.002	0.273	0.133		8.29796	9.05687	0.761681	9.59716	0.996783	7.47603	80.1677		1.08979		4.21473	6.23653	0.507923	13.3994		8.29796	9.05687	1.9688
ECDF58	2060	181	397000	15900	2.57	1.18	20.3	3.72	72.1	7.95	24.9	11.6	197	108	0.203	0.0965	bdl	bdl	125	17.6	0.013	0.00973	0.0312	0.0108		3824.27	9740.28	0.0029	0.336	0.171		8.03882	9.89671	0.793055	9.96169	0.987584	-27.136	89.6672		1.05575		4.04266	10.3847	0.502892	11.4909		8.03882	9.89671	1.9885
ECDF59	2270	197	397000	9590	2.25	1.29	21.1	1.65	67.7	7.89	27.7	15.8	158	110	0.21	0.132	0.00148	0.00208	111	12.3	0.0148	0.0117	0.0234	0.00885		2798.83	7242.08	0.0015	0.228	0.13		6.90989	16.1502	0.718282	16.0234	0.99752	64.8017	149.097		0.907489		3.6232	8.06581	0.52435	11.4345		6.90989	16.1502	1.90712
ECDF60	1970	230	398000	11300	3.25	1.59	18.3	2.4	72	8.78	31.9	15.6	188	103	0.212	0.132	0.00451	0.00301	146	21.4	0.0413	0.0295	0.051	0.0305		3605.82	8813.21	0.0027	0.253	0.161		6.4158	10.3997	0.791021	10.5101	0.976224	-31.175	118.045		0.842599		3.25017	3.75014	0.506589	11.9603		6.4158	10.3997	1.97399
ECDF61	1940	169	398000	19900	2.88	1.15	19.5	2.17	72.8	6	38.8	33.2	318	175	0.262	0.121	0.00162	0.00222	120	14.9	0.0232	0.0144	0.0473	0.0204		6344.82	14747.5	0.0027	0.39	0.271		5.48975	10.5777	0.767975	10.1423	0.974112	1.07593	128.928		0.720978		3.15982	5.49034	0.575586	10.7188		5.48975	10.5777	1.73736
ECDF62	1910	195	396000	19300	2.42	1.37	20.1	2.7	2230	4320	30.7	19.7	174	132	0.184	0.134	0.00274	0.00313	126	14.5	0.0213	0.0168	0.0295	0.0161		7347.94	19258.6	0.0013	0.371	0.304		4.94588	7.57607	0.806516	7.24316	0.911988	-68.5695	110.12		0.649551		2.57384	9.43265	0.520401	12.5872		4.94588	7.57607	1.92159
ECDF63	1760	204	398000	14900	1.51	0.788	18.2	1.33	63.5	8.19	28.9	13.9	313	180	0.231	0.125	0.000768	0.00111	118	23.1	0.0153	0.0108	0.0648	0.0417		10010.4	22837.3	0.0017	0.367	0.402		3.57167	10.3636	0.801063	9.99331	0.94257	-81.3348	205.725		0.469074		1.98839	9.23706	0.55671	18.2333		3.57167	10.3636	1.79627
ECDF64	2110	147	397000	18400	0.609	0.41	19.9	2.13	55.8	4.74	22.1	22.1	35.1	63.3	0.0869	0.0993	0.000274	0.000548	93.4	10.3	0.00142	0.00284	0.0117	0.00473		4085.77	8498.87	0.0007	0.102	0.176		2.24449	11.4433	0.81261	10.7892	0.507909	-176.406	361.547		0.294773		1.28914	14.7842	0.574358	8.72089		2.24449	11.4433	1.74107
[truncated: 10 more columns]

## Sheet: JH3
JH-3 first run
-------- Please scroll down and right for further information --------																																															Preferred Date
JH3_brown	n=30 (c. 60s / 30 pixels each)																															Lower Intercept Age [Ma] ±95% conf.		1.89	0.22 / 0.23							Isochron Age [Ma] ±2s		1.88	0.16 / 0.17		86-TW Intercept Age [Ma] ±2s		1.912
Critera: Mg_ppm_SQ_m25>5000;Pb206_CPS>30;Pb207_CPS>5;Pb208_CPS>10;Final207_206<2																																MSWD		5.76473								MSWD		0.491706			MSWD		1.21433
Pooling channel: C207_235																																207Pb/206Pbinitial		0.779745	0.0464913							206Pb/208Pbinitial		0.55794	0.0153192		208Pb/206Pbinitial		1.78845
For info on Quality Control Materials please click here
	Element concentrations (Ion signals were normalized to NIST614 to receive semi-quantitative data. Subsequently the semiquantitative data were normalized to 100% metal CO3 to obtain fully quantified data.)																															Tera-Wasserburg columns										Isochron columns					86-TW (sensu Parrish et al., 2018)
	Mg_ppm_m25	Mg_ppm_m25_Int2SE	Ca_ppm_m43	Ca_ppm_m43_Int2SE	V_ppm_m51	V_ppm_m51_Int2SE	Mn_ppm_m55	Mn_ppm_m55_Int2SE	Fe_ppm_m57	Fe_ppm_m57_Int2SE	Cu_ppm_m63	Cu_ppm_m63_Int2SE	Zn_ppm_m66	Zn_ppm_m66_Int2SE	Ga_ppm_m71	Ga_ppm_m71_Int2SE	Rb_ppm_m85	Rb_ppm_m85_Int2SE	Sr_ppm_m88	Sr_ppm_m88_Int2SE	Ba_ppm_m137	Ba_ppm_m137_Int2SE	Ce_ppm_m140	Ce_ppm_m140_Int2SE		207Pb (cps)	208Pb (cps)	Th [ppm]	U [ppm]	Pb [ppm]		238U/206Pb	±2s [%]	207Pb/206Pb	±2s [%]	rho	207Pb-corrected age [Ma]	±2s		206Pbrad [%]		238U/208Pbc	±2s [%]	206Pbt/208Pbc	±2s [%]		238U/206Pb	±2s [%]	208Pbc/206Pbt
ECDFGlobal	7540	105	389000	3710	0.162	0.00393	0.0943	0.00875	51.5	0.567	0.622	0.0226	0.833	0.126	5.08e-05	2.7e-05	0.000774	0.000136	807	12.2	63.9	1.4	0.00125	0.000337		100.794	240.355	0.00011	0.5355	0.0009		1481.44	4.95664	0.501862	4.8158	-0.309162	1.64799	0.237793		45.9687		1719.2	6.70549	1.1605	5.13133		1481.44	4.95664	0.8617
ECDF0	7770	580	389000	16400	0.147	0.0123	0.0538	0.026	49.6	3.27	0.403	0.063	0.11	0.0251	bdl	bdl	0.000509	0.00042	789	56.8	69.4	8.46	bdl	bdl		7.02309	30.6126	0	0.5621	0.0004		2401.52	10.1805	0.121878	12.0186	0.932358	2.40663	0.251382		74.5188		5532.32	18.1538	2.30367	26.0518		2401.52	10.1805	0.434089
ECDF1	7480	620	389000	24000	0.151	0.0139	0.0579	0.0179	48.1	2.95	0.444	0.0518	0.119	0.0234	bdl	bdl	bdl	bdl	870	65.3	73.1	5.33	bdl	bdl		9.23433	33.4892	1e-05	0.5542	0.0005		2209.46	8.82351	0.160943	12.2335	0.976795	2.46049	0.232563		68.5593		4003.25	18.4781	1.81186	17.1539		2209.46	8.82351	0.551918
ECDF2	7970	496	389000	21100	0.17	0.0194	0.0754	0.0162	54.5	3.55	0.556	0.0759	0.172	0.0444	bdl	bdl	0.000811	0.000747	878	57	80.4	8.62	bdl	bdl		12.3112	39.5478	2e-05	0.6285	0.0005		2415.77	10.4865	0.216911	12.8552	0.992625	2.04688	0.240611		74.9608		3832.72	17.267	1.58654	19.0111		2415.77	10.4865	0.630302
ECDF3	7680	622	389000	20400	0.155	0.0164	0.0581	0.0241	50.9	2.4	0.465	0.0633	0.154	0.0242	bdl	bdl	0.000236	0.000266	880	69.8	82.1	8.19	bdl	bdl		13.9724	33.8919	1e-05	0.5848	0.0005		2226.6	10.9073	0.2306	12.5761	0.991249	2.16675	0.26657		69.091		3738.36	18.9102	1.67895	18.0048		2226.6	10.9073	0.595609
ECDF4	7360	524	390000	15300	0.171	0.0179	0.0571	0.0191	52.1	4.13	0.477	0.0606	0.145	0.0212	bdl	bdl	5.55e-05	0.000111	830	70.8	69.9	6.29	bdl	bdl		16.7485	35.7313	0	0.6326	0.0005		2548.79	11.4009	0.295493	12.8602	0.996891	1.66921	0.237343		79.0886		4817.37	24.3279	1.89006	25.1466		2548.79	11.4009	0.529084
ECDF5	6950	538	390000	24000	0.15	0.0129	0.0623	0.0217	47.1	2.51	0.379	0.0473	0.135	0.0252	bdl	bdl	8.36e-05	0.000167	699	55.1	57.7	5.67	bdl	bdl		18.0774	36.2017	0	0.5639	0.0005		2340.27	9.04172	0.296185	10.6852	0.991841	1.81533	0.211159		72.6183		4175.97	15.6382	1.78439	16.1102		2340.27	9.04172	0.560414
ECDF6	8150	555	389000	17700	0.163	0.0207	0.0746	0.0198	53.7	3.58	0.554	0.0923	0.156	0.0271	bdl	bdl	bdl	bdl	824	65.7	75.1	6.81	bdl	bdl		19.6823	39.6705	0	0.6086	0.0006		2038.48	10.4703	0.288996	11.8275	0.996595	2.11503	0.274091		63.2538		3901.66	21.2135	1.914	18.775		2038.48	10.4703	0.522466
ECDF7	7330	430	390000	19200	0.169	0.0191	0.0535	0.0232	54.5	2.51	0.446	0.059	0.146	0.0343	bdl	bdl	0.00113	0.00102	810	48.4	63.5	5.93	bdl	bdl		20.3852	40.984	3e-05	0.5855	0.0005		2322.25	11.2127	0.360028	12.8278	0.997556	1.58791	0.260545		72.0589		3968.84	21.1233	1.70905	20.8923		2322.25	11.2127	0.58512
ECDF8	8580	622	388000	22100	0.158	0.0155	0.0528	0.0171	51.2	3.42	0.437	0.0522	0.141	0.0234	bdl	bdl	0.000678	0.000735	826	62	69.2	7.09	bdl	bdl		19.7545	42.7653	3e-05	0.5294	0.0006		2179.06	11.938	0.361329	13.3688	0.997106	1.68699	0.291484		67.6159		3061.27	17.5754	1.40486	19.1822		2179.06	11.938	0.711817
ECDF9	6770	438	390000	19500	0.165	0.018	0.0478	0.0172	47.3	2.07	0.473	0.0728	0.159	0.0349	bdl	bdl	0.000533	0.00068	763	57.4	62.2	7.35	bdl	bdl		24.2693	45.4318	0	0.5777	0.0006		2365.97	12.6557	0.420606	13.661	0.998557	1.33363	0.285952		73.4157		3264.2	13.9174	1.37964	20.5833		2365.97	12.6557	0.724824
ECDF10	8540	517	388000	18100	0.152	0.0164	0.0721	0.023	57.4	3.12	0.47	0.0555	0.149	0.0256	bdl	bdl	0.000457	0.000346	870	51.4	74.6	7.47	bdl	bdl		24.6153	39.9774	0	0.5843	0.0006		2207.11	11.9809	0.406175	12.6853	0.998541	1.48706	0.286437		68.4862		3653.13	20.1195	1.65517	23.188		2207.11	11.9809	0.604169
ECDF11	7280	503	390000	22300	0.151	0.0161	0.0529	0.0217	46.2	2.93	0.455	0.0707	0.154	0.0291	9.92e-05	0.000198	0.0012	0.00104	751	63.9	66.9	6.19	bdl	bdl		27.3123	51.2631	1e-05	0.5631	0.0006		2242.13	12.4874	0.453666	13.637	0.997934	1.27775	0.307343		69.5727		3521.08	22.6992	1.57042	22.2968		2242.13	12.4874	0.636773
ECDF12	7890	619	389000	19100	0.167	0.0162	0.0518	0.0164	54.9	2.95	0.485	0.0737	0.152	0.0348	bdl	bdl	0.00054	0.000436	883	53.1	78.3	11.1	bdl	bdl		27.9338	45.1514	3e-05	0.5871	0.0007		2038.9	8.19654	0.429038	9.12682	0.997525	1.51122	0.233965		63.2668		3192.66	21.7884	1.56587	22.6419		2038.9	8.19654	0.638621
ECDF13	7060	512	390000	19200	0.164	0.0188	0.0655	0.0224	48.9	2.56	0.393	0.044	0.167	0.0439	0.000101	0.000201	0.000544	0.000558	727	57.3	66.9	10.1	bdl	bdl		31.0306	58.8924	2e-05	0.557	0.0006		2256.71	14.5226	0.521806	15.2351	0.998238	1.00422	0.361697		70.0252		2772.32	19.9147	1.22848	24.8255		2256.71	14.5226	0.814013
ECDF14	7270	483	390000	21700	0.15	0.0212	0.0463	0.0223	50	2.67	0.44	0.053	0.175	0.0289	bdl	bdl	0.000907	0.000705	840	67	74.7	7.37	bdl	bdl		32.3593	52.7813	2e-05	0.5669	0.0007		1882.23	12.6447	0.473137	13.5039	0.997309	1.43117	0.370981		58.4053		2667.29	13.9568	1.41709	16.5801		1882.23	12.6447	0.705672
ECDF15	8170	755	389000	17200	0.179	0.019	0.0869	0.0185	49.8	2.99	0.473	0.0609	0.179	0.0333	bdl	bdl	0.00106	0.000792	785	46.6	71.4	7.88	bdl	bdl		38.5413	59.424	3e-05	0.6177	0.0008		2008.24	12.8112	0.553005	13.5998	0.998247	0.991978	0.379666		62.3154		2695	22.6577	1.34197	21.2968		2008.24	12.8112	0.745174
ECDF16	7980	664	389000	19200	0.19	0.0243	0.0996	0.024	54.3	2.4	0.556	0.0801	0.254	0.0656	bdl	bdl	0.00457	0.003	833	64.3	75.3	9	0.000137	0.000177		44.3716	89.8453	0.00017	0.6481	0.0011		1664.77	10.855	0.51293	11.7273	0.994191	1.40811	0.385353		51.6574		1719.68	23.8268	1.03299	19.4205		1664.77	10.855	0.968068
ECDF17	7800	514	389000	20700	0.171	0.0163	0.0659	0.0204	52.1	2.67	0.533	0.0665	0.249	0.0518	bdl	bdl	0.000378	0.000291	759	56.1	69.5	6.8	bdl	bdl		49.1657	78.7845	3e-05	0.5874	0.0009		1657.61	9.81636	0.575733	10.3754	0.9792	1.08134	0.378343		51.4355		2043.94	13.895	1.23306	21.8586		1657.61	9.81636	0.81099
ECDF18	7630	658	389000	23600	0.147	0.0146	0.0735	0.0226	50	2.76	0.437	0.0464	0.193	0.0441	bdl	bdl	5.45e-05	0.000109	697	48.9	59.4	6.4	bdl	bdl		52.0927	94.6936	3e-05	0.5341	0.0011		1400.53	12.0249	0.585865	12.9002	0.994237	1.21625	0.540539		43.4583		1327.13	11.2062	0.947592	12.4696		1400.53	12.0249	1.05531
ECDF19	7460	429	390000	23700	0.162	0.0227	0.0676	0.021	52.5	2.52	0.455	0.0481	0.297	0.0687	bdl	bdl	0.00172	0.00146	757	41.7	61.5	6.86	9.24e-05	0.000105		59.0615	98.807	2e-05	0.5084	0.0011		1556.37	11.0866	0.773168	11.6635	0.980426	0.0371319	0.571715		48.2937		1311.18	16.6465	0.842464	20.6211		1556.37	11.0866	1.18699
ECDF20	7540	436	389000	19500	0.174	0.0186	0.083	0.0246	51.7	3.12	0.507	0.0381	0.36	0.0859	bdl	bdl	0.00114	0.00113	789	64.6	57.6	5.14	bdl	bdl		71.3257	139.91	6e-05	0.4979	0.0015		999.729	9.74705	0.650111	10.6994	0.951464	1.13926	0.706475		31.0214		854.777	16.5117	0.855009	14.6983		999.729	9.74705	1.16958
ECDF21	7550	522	389000	19700	0.144	0.0155	0.0586	0.019	47.2	2.75	0.487	0.0475	0.512	0.141	bdl	bdl	0.000201	0.000312	683	46.5	54	5.39	8.59e-05	9.74e-05		100.123	229.914	2e-05	0.44	0.002		747.483	11.4243	0.66714	10.528	0.939256	1.32355	0.958254		23.1942		515.619	14.2151	0.689807	11.6445		747.483	11.4243	1.44968
ECDF22	7750	525	389000	24200	0.135	0.0152	0.0632	0.0236	47.5	2.77	0.542	0.0548	1.18	0.272	0.00011	0.000221	0.000111	0.000154	754	62.3	56.8	4.77	0.000173	0.000187		139.25	322.779	3e-05	0.4182	0.003		506.816	10.9181	0.685699	9.80022	0.928927	1.63029	1.37188		15.7264		319.733	9.29676	0.630865	11.1501		506.816	10.9181	1.58512
ECDF23	7780	609	389000	20900	0.139	0.0145	0.0769	0.0185	49.1	2.92	0.648	0.059	2.01	0.3	bdl	bdl	bdl	bdl	936	96.9	57.5	5.26	0.000203	0.000168		197.156	487.137	3e-05	0.4591	0.0047		357.515	5.94469	0.673859	5.54609	0.90317	2.60196	1.34997		11.0936		219.464	6.75442	0.613861	7.41257		357.515	5.94469	1.62903
ECDF24	7920	612	389000	22400	0.145	0.0133	0.0695	0.0221	54.6	4.13	0.721	0.0611	2.48	0.463	bdl	bdl	bdl	bdl	927	70.8	68	5.05	0.000187	0.000141		248.464	580.844	0	0.4644	0.0058		296.009	6.5781	0.712919	6.52745	0.949494	1.9834	1.87		9.1851		178.174	5.59896	0.601922	7.17146		296.009	6.5781	1.66135
ECDF25	7730	751	389000	14000	0.124	0.0106	0.0836	0.0224	55.8	3.63	0.933	0.0954	2.52	0.576	bdl	bdl	0.000829	0.000557	931	79.1	67.2	5.54	0.000657	0.00044		278.107	643.764	0.00011	0.3947	0.0062		244.885	8.91199	0.74525	7.17834	0.947398	1.23759	2.49438		7.59873		139.057	7.45972	0.567847	8.50649		244.885	8.91199	1.76104
ECDF26	7160	665	390000	23200	0.122	0.0197	0.113	0.0294	53.5	3.62	1.06	0.0955	4.76	2.18	0.000718	0.000605	0.000797	0.000676	803	98.5	46.4	9.16	0.00316	0.00197		404.784	901.696	0.00038	0.421	0.0101		152.699	7.39574	0.705382	6.09248	0.903803	4.27797	3.46172		4.73823		93.9839	8.36304	0.615484	6.35079		152.699	7.39574	1.62474
ECDF27	6940	603	390000	26800	0.153	0.0227	0.163	0.0385	55.8	3.63	1.34	0.175	12.3	5.71	bdl	bdl	0.00157	0.00121	889	105	37.1	6.95	0.00517	0.00132		882.054	2141.43	0.00034	0.6395	0.0208		118.011	6.9571	0.736623	6.28559	0.952721	3.21008	4.74698		3.66185		66.8601	8.87707	0.56656	8.43607		118.011	6.9571	1.76504
ECDF28	5380	575	392000	21100	0.154	0.0379	0.462	0.36	51.5	4.48	1.06	0.116	17.3	5.03	0.00123	0.000991	0.00202	0.0012	702	104	23.6	6.07	0.0278	0.0167		1317.59	3253.61	0.00213	0.692	0.0283		88.4841	8.35146	0.675233	7.38559	0.947914	10.3725	6.39207		2.74565		54.4948	5.66978	0.615871	7.91269		88.4841	8.35146	1.62372
ECDF29	5440	403	392000	20200	0.192	0.04	0.251	0.0565	53.5	3.44	1.37	0.178	17.3	5.69	0.000689	0.000587	0.00182	0.0012	824	121	30.4	6.06	0.0254	0.0169		1607	3770.07	0.00107	0.6446	0.0371		67.3796	8.0032	0.761337	6.041	0.73261	2.40013	8.42052		2.09078		38.0209	7.2462	0.564279	4.98873		67.3796	8.0032	1.77217
[truncated: 10 more columns]

## Sheet: JH3_brown repeat
JH-3 main run
-------- Please scroll down and right for further information --------																																															Preferred Date
JH3-brown	n=35 (c. 64s / 32 pixels each)																															Lower Intercept Age [Ma] ±95% conf.		1.92	0.097 / 0.11							Isochron Age [Ma] ±2s		1.94	0.15 / 0.16		86-TW Intercept Age [Ma] ±95% conf.		1.961
Critera: Mg_ppm_SQ_m25>5000;Pb206_CPS>30;Pb207_CPS>5;Pb208_CPS>10;Final207_206<2																																MSWD		1.37073								MSWD		0.824273			MSWD		1.59553
Pooling channel: C207_235																																207Pb/206Pbinitial		0.80482	0.0169444							206Pb/208Pbinitial		0.533911	0.0108497		208Pb/206Pbinitial		1.86195
For info on Quality Control Materials please click here
	Element concentrations (Ion signals were normalized to NIST614 to receive semi-quantitative data. Subsequently the semiquantitative data were normalized to 100% metal CO3 to obtain fully quantified data.)																															Tera-Wasserburg columns										Isochron columns					86-TW (sensu Parrish et al., 2018)
	Mg_ppm_FQ_m25	Mg_ppm_FQ_m25_Int2SE	Ca_ppm_FQ_m43	Ca_ppm_FQ_m43_Int2SE	V_ppm_FQ_m51	V_ppm_FQ_m51_Int2SE	Mn_ppm_FQ_m55	Mn_ppm_FQ_m55_Int2SE	Fe_ppm_FQ_m57	Fe_ppm_FQ_m57_Int2SE	Cu_ppm_FQ_m63	Cu_ppm_FQ_m63_Int2SE	Zn_ppm_FQ_m66	Zn_ppm_FQ_m66_Int2SE	Ga_ppm_FQ_m71	Ga_ppm_FQ_m71_Int2SE	Rb_ppm_FQ_m85	Rb_ppm_FQ_m85_Int2SE	Sr_ppm_FQ_m88	Sr_ppm_FQ_m88_Int2SE	Ba_ppm_FQ_m137	Ba_ppm_FQ_m137_Int2SE	Ce_ppm_FQ_m140	Ce_ppm_FQ_m140_Int2SE		207Pb (cps)	208Pb (cps)	Th [ppm]	U [ppm]	Pb [ppm]		238U/206Pb	±2s [%]	207Pb/206Pb	±2s [%]	rho	207Pb-corrected age [Ma]	±2s		206Pbrad [%]		238U/208Pbc	±2s [%]	206Pbt/208Pbc	±2s [%]		238U/206Pb	±2s [%]	208Pbc/206Pbt
ECDFGlobal	7950	74.9	389000	2480	0.155	0.00412	0.1	0.0114	42.2	0.423	0.983	0.0441	2.98	0.351	0.000448	0.000139	0.0015	0.000225	1050	13.8	62.9	2.15	0.00172	0.000413		301.732	719.066	0.0002	0.676	0.002		1165.31	5.67374	0.536083	4.02369	-0.582663	1.95911	0.208416		33.2453		1284.55	7.99641	1.10232	4.8797		1165.31	5.67374	0.907177
ECDF0	8130	413	388000	15200	0.187	0.0124	0.0378	0.0339	41.8	1.61	0.567	0.073	0.114	0.0262	bdl	bdl	0.00062	0.00047	1050	64.9	90.9	8.6	bdl	bdl		6.64438	25.9516	0	0.854	0.001		2896.31	9.72269	0.124386	13.3127	0.959669	1.99578	0.200075		82.6291		6569.31	16.6963	2.26817	15.6363		2896.31	9.72269	0.440885
ECDF1	7990	456	389000	13600	0.18	0.016	0.0212	0.0244	40.6	2.45	0.546	0.0615	0.142	0.0362	bdl	bdl	0.000162	0.000225	1050	57.2	92.9	9.87	bdl	bdl		7.94809	25.4372	0	0.788	0		2730.99	9.80253	0.14834	12.7407	0.985137	2.04208	0.208729		77.9126		7392.35	20.1251	2.70684	20.121		2730.99	9.80253	0.369434
ECDF2	7940	316	389000	12800	0.172	0.014	0.0419	0.0271	40.2	1.61	0.547	0.0637	0.119	0.0219	bdl	bdl	0.000461	0.000641	1020	55.7	85.8	7.98	bdl	bdl		9.34933	23.391	0	0.778	0.001		2419.49	9.44257	0.153242	11.7787	0.982414	2.28775	0.225256		69.026		7032.24	15.7467	2.90649	22.0025		2419.49	9.44257	0.344057
ECDF3	8040	412	389000	14800	0.172	0.0153	0.0307	0.0271	40.8	2.27	0.492	0.0593	0.128	0.0307	bdl	bdl	0.000788	0.000841	1050	62.4	80.8	7.06	2.96e-05	5.93e-05		10.8545	25.8732	0	0.738	0.001		2580.03	9.24552	0.197342	12.0953	0.994034	2.00022	0.201225		73.606		6419.06	18.3171	2.48798	18.7909		2580.03	9.24552	0.401933
ECDF4	8250	430	388000	13500	0.185	0.0147	0.0518	0.029	42.4	1.55	0.534	0.062	0.151	0.025	bdl	bdl	0.000659	0.000506	1000	53.4	89.4	6.48	bdl	bdl		12.7521	26.4585	0	0.824	0.001		2683.61	9.16736	0.225051	11.6774	0.988302	1.83532	0.188102		76.5612		6500	15.2833	2.42211	16.9403		2683.61	9.16736	0.412864
ECDF5	8520	271	388000	11200	0.17	0.0155	0.0465	0.0259	43.9	2.02	0.518	0.0608	0.142	0.0261	bdl	bdl	0.000679	0.000872	1060	54.8	82.4	6.83	bdl	bdl		13.0695	27.8814	0	0.743	0.001		2499.53	11.2087	0.238532	12.7344	0.995816	1.92465	0.23958		71.3094		5193.02	15.3658	2.0776	14.3526		2499.53	11.2087	0.481325
ECDF6	7540	381	389000	14600	0.185	0.0169	0.0557	0.0244	40	1.66	0.603	0.0735	0.191	0.04	bdl	bdl	0.00109	0.000979	971	44.9	86.2	6.89	bdl	bdl		15.9234	27.5835	0	0.78	0.001		2365.21	11.3399	0.250173	13.2474	0.996355	1.99214	0.255846		67.4774		5790.98	17.0979	2.4484	18.3113		2365.21	11.3399	0.40843
ECDF7	8090	411	388000	15400	0.181	0.0125	0.0217	0.0257	42.4	1.71	0.581	0.0734	0.167	0.0297	bdl	bdl	0.00089	0.00081	1020	59.3	87.3	6.39	bdl	bdl		17.7896	30.2833	0	0.782	0.001		2765.33	13.217	0.31394	14.5157	0.996096	1.50804	0.244244		78.8924		5730.25	16.1069	2.07218	20.6053		2765.33	13.217	0.482584
ECDF8	7510	321	389000	14900	0.172	0.0092	0.0127	0.0245	37.2	1.68	0.642	0.098	0.139	0.0338	bdl	bdl	0.000854	0.000699	967	44.5	90	9.03	bdl	bdl		19.3789	35.1969	0	0.792	0.001		2448.62	10.4548	0.314768	12.0782	0.996105	1.7002	0.222302		69.8571		4883.82	18.7793	1.99452	21.1466		2448.62	10.4548	0.501374
ECDF9	7660	406	389000	12000	0.173	0.0139	0.0492	0.028	41.8	1.86	0.601	0.0693	0.187	0.0489	bdl	bdl	0.00148	0.00092	1020	66.7	91.3	9.12	3.28e-05	6.56e-05		20.8689	31.1567	0	0.773	0.001		2165.72	10.4846	0.310869	12.1082	0.994068	1.93756	0.252176		61.7861		4456.66	17.7291	2.05782	21.5041		2165.72	10.4846	0.485951
ECDF10	8110	359	388000	12800	0.17	0.0183	0.0511	0.0271	43	2.37	0.621	0.0891	0.397	0.363	bdl	bdl	0.00156	0.00118	960	61	84.9	7.03	3.3e-05	6.6e-05		24.0374	54.3117	0	0.782	0.001		2254.46	11.6034	0.370937	13.049	0.992152	1.63497	0.264564		64.3179		3167.21	16.7952	1.40486	16.7662		2254.46	11.6034	0.711814
ECDF11	8220	393	388000	15700	0.149	0.0155	0.0525	0.0231	41.5	1.66	0.569	0.0747	0.19	0.057	bdl	bdl	0.00151	0.000983	1050	66.7	93.4	9.12	bdl	bdl		23.5505	41.9837	0	0.666	0.001		2097.88	12.3271	0.388675	13.513	0.995508	1.68517	0.298885		59.8505		3446.96	17.6394	1.64307	19.4357		2097.88	12.3271	0.608616
ECDF12	8040	334	389000	14700	0.172	0.0193	0.0615	0.0342	42.1	2.28	0.643	0.078	0.231	0.0705	bdl	bdl	0.000986	0.000964	1010	59.4	83.6	7.27	3.12e-05	6.23e-05		28.1942	60.1742	0	0.74	0.001		1903.21	8.74611	0.408234	10.3913	0.99165	1.77022	0.247218		54.2969		2542.76	20.8662	1.33604	18.2648		1903.21	8.74611	0.74848
ECDF13	8110	516	388000	16900	0.149	0.0215	0.0852	0.0308	43.5	1.99	0.698	0.102	0.909	0.96	0.000142	0.000283	0.00209	0.00175	1100	73.2	72.3	13.5	bdl	bdl		36.3818	76.9951	0	0.746	0.001		1885.99	13.7067	0.464677	14.6092	0.986882	1.53217	0.37331		53.8056		2337.21	13.9995	1.23925	16.5212		1885.99	13.7067	0.80694
ECDF14	8460	372	388000	12400	0.175	0.0183	0.0609	0.0325	41.8	1.56	0.698	0.118	0.301	0.109	bdl	bdl	0.00352	0.00222	1010	69	85.6	9.87	5.32e-05	0.000106		45.3227	85.4447	0.0001	0.741	0.001		1658.65	10.6402	0.528094	11.6056	0.983125	1.41736	0.352571		47.3198		1892.97	15.8689	1.14127	15.5087		1658.65	10.6402	0.876213
ECDF15	7870	422	389000	15800	0.156	0.0282	0.0744	0.03	41.1	1.46	0.745	0.118	1.55	1.31	bdl	bdl	0.00174	0.00156	1020	80.7	66.2	11.2	0.000133	0.000196		58.0106	130.618	0.0001	0.76	0.002		1243.47	8.81198	0.497908	10.111	0.982051	2.09676	0.39642		35.475		1223.81	12.2633	0.984196	12.949		1243.47	8.81198	1.01606
ECDF16	8490	441	388000	11800	0.13	0.015	0.0771	0.0394	42.5	1.57	0.533	0.0711	2.46	2.02	bdl	bdl	0.000258	0.000361	1200	66.3	61.3	13.1	3.26e-05	6.52e-05		66.6583	155.991	0	0.796	0.002		1142.96	10.6115	0.578552	12.8594	0.989411	1.68179	0.587699		32.6076		920.074	9.95184	0.804994	15.6078		1142.96	10.6115	1.24224
ECDF17	8270	403	388000	16100	0.134	0.0212	0.0616	0.0338	39.9	1.44	0.709	0.146	2.11	1.36	bdl	bdl	0.00112	0.00091	1020	66.2	57.9	11.7	0.000208	0.000274		71.2178	167.327	0.0001	0.671	0.002		973.912	11.7362	0.616718	13.2017	0.975652	1.64079	0.744122		27.7848		813.255	11.6658	0.83504	17.1976		973.912	11.7362	1.19755
ECDF18	8740	429	388000	13700	0.149	0.0176	0.0554	0.0336	42.2	2.04	0.663	0.0673	0.515	0.431	bdl	bdl	bdl	bdl	1060	64.7	70	12.3	0.00045	0.000522		84.1405	209.367	0	0.682	0.003		801.422	9.32134	0.616408	10.5617	0.979725	1.99719	0.727335		22.8639		558.412	9.44357	0.696777	9.36006		801.422	9.32134	1.43518
ECDF19	8470	301	388000	16400	0.161	0.0196	0.0958	0.0361	44.9	2.19	0.69	0.0888	0.645	0.398	bdl	bdl	0.00045	0.000434	1070	52.7	75.1	6.27	0.000102	0.000203		113.341	250.453	0	0.727	0.003		677.35	9.99327	0.649053	10.5564	0.9657	1.9536	0.897165		19.3242		510.344	12.6467	0.753441	15.2783		677.35	9.99327	1.32724
ECDF20	8770	377	387000	10800	0.173	0.0209	0.0473	0.0355	41.1	2.21	0.84	0.134	0.979	0.55	bdl	bdl	0.00174	0.00116	1080	92.8	71.7	6.79	3.72e-05	7.45e-05		138.396	328.461	0	0.723	0.004		642.524	7.88216	0.761021	8.11558	0.975771	0.579138	0.844696		18.3306		370.562	6.81236	0.576729	8.95284		642.524	7.88216	1.73392
ECDF21	8130	397	388000	13300	0.14	0.0245	0.0741	0.0359	41.2	1.87	0.915	0.137	2.37	1.23	bdl	bdl	0.000556	0.000714	1040	63.1	57.5	10.2	bdl	bdl		164.393	402.121	0	0.668	0.005		475.827	6.18122	0.704238	6.63018	0.963904	1.79575	0.880892		13.5749		289.826	6.90896	0.609099	9.04104		475.827	6.18122	1.64177
ECDF22	7920	348	389000	15500	0.151	0.0173	0.0686	0.0419	41.9	2.07	0.883	0.147	2.42	1.15	bdl	bdl	0.00177	0.00159	987	52.1	59.5	8.5	0.000126	0.000143		187.694	401.075	0	0.58	0.005		463.02	9.29947	0.783767	9.5825	0.988663	0.386309	1.41127		13.2096		284.467	7.3376	0.614373	11.1124		463.02	9.29947	1.62767
ECDF23	8370	411	388000	13800	0.129	0.0169	0.0659	0.0299	41.5	1.82	0.878	0.11	2.71	0.536	bdl	bdl	bdl	bdl	1030	72.1	58.9	8.6	0.000117	0.000165		198.09	477.238	0	0.571	0.006		350.307	6.79054	0.684962	6.99329	0.98869	2.90649	1.22779		9.99397		210	7.76066	0.599474	9.55633		350.307	6.79054	1.66813
ECDF24	8450	408	388000	14300	0.137	0.0134	0.0412	0.0368	42.9	2.19	1.16	0.274	2.46	0.616	bdl	bdl	0.000645	0.000638	1150	78.1	59.2	9.45	0.000219	0.000267		215.135	501.474	0	0.546	0.006		322.725	7.16973	0.736264	7.26858	0.968182	1.80466	1.47155		9.20706		187.801	7.8855	0.581924	9.03085		322.725	7.16973	1.71844
ECDF25	8030	435	389000	15200	0.105	0.0182	0.0968	0.0459	42.3	2.41	1.04	0.135	3.71	1.51	bdl	bdl	0.00067	0.000793	1060	64.5	52.7	10.8	0.000672	0.000599		277.282	651.988	0	0.543	0.008		263.747	7.42868	0.720821	7.13811	0.96537	2.70547	1.73823		7.52447		155.275	5.94297	0.588726	6.31692		263.747	7.42868	1.69858
ECDF26	8060	439	389000	14600	0.109	0.0191	0.102	0.0303	40.7	1.69	1.12	0.175	3.75	1.51	bdl	bdl	0.000306	0.000612	1030	75.9	51.9	13.8	0.000358	0.00023		291.392	728.771	0.0001	0.515	0.009		223.038	8.08912	0.74208	8.18426	0.956978	2.38965	2.39527		6.36307		130.623	7.56861	0.585655	9.56636		223.038	8.08912	1.70749
ECDF27	6770	562	390000	14100	0.115	0.0316	0.15	0.061	38.9	1.92	1.2	0.175	10.2	3.94	0.000139	0.000279	0.000922	0.000735	1020	77.8	31.8	10.2	0.00151	0.00107		453.642	1077.43	0.0001	0.582	0.013		172.642	7.34609	0.755586	6.31917	0.873034	2.42262	2.48147		4.92533		92.5741	6.81519	0.53622	6.77014		172.642	7.34609	1.86491
ECDF28	7560	561	389000	11000	0.116	0.0286	0.152	0.0476	42.9	2.71	1.57	0.279	12.8	4.95	bdl	bdl	0.00067	0.000678	1010	102	27.6	8.73	0.00302	0.00201		667.96	1518.51	0.0003	0.595	0.018		127.617	8.90781	0.763482	8.15592	0.958904	2.75171	4.28634		3.64079		68.8642	5.17147	0.539618	6.54157		127.617	8.90781	1.85316
ECDF29	7610	475	389000	19200	0.137	0.0343	0.351	0.201	45	3.74	1.55	0.176	26	9.36	0.000184	0.000368	0.000556	0.000587	1100	87.1	18.8	6.17	0.0144	0.0097		1159.68	2730.99	0.0008	0.929	0.034		104.823	5.63849	0.783043	5.96529	0.961237	1.76493	4.01461		2.9905		62.3486	5.68154	0.594801	6.34977		104.823	5.63849	1.68123
ECDF30	6910	473	390000	18700	0.149	0.0351	0.246	0.11	44.9	2.93	1.75	0.258	17	6.22	0.000391	0.00056	0.000562	0.000481	1100	103	24.3	7.51	0.0143	0.0121		1221.11	3056	0.0006	0.735	0.033		87.5264	5.74773	0.772701	5.87063	0.944549	3.11726	4.67842		2.49705		48.6294	6.71235	0.555597	7.01251		87.5264	5.74773	1.79986
ECDF31	6930	460	390000	16700	0.118	0.0255	0.135	0.0346	38.2	2.06	1.67	0.176	15.7	6.21	bdl	bdl	0.000461	0.000457	1050	104	28.5	8.37	0.0051	0.00261		1130.87	2689.46	0.0003	0.578	0.032		71.7317	5.92363	0.771873	5.545	0.934499	3.90161	5.42341		2.04644		39.5459	4.34645	0.551303	7.12449		71.7317	5.92363	1.81388
ECDF32	7040	455	390000	12900	0.122	0.0222	0.222	0.124	40.6	1.65	1.83	0.246	10.5	4.29	bdl	bdl	0.00181	0.00147	1000	114	36.2	11.2	0.00469	0.00246		1330.94	3114.62	0.0004	0.485	0.034		55.8482	7.04997	0.796717	6.38491	0.810887	1.23275	8.14745		1.5933		31.907	7.19349	0.571316	7.11519		55.8482	7.04997	1.75034
ECDF33	6800	577	390000	14000	0.195	0.0639	0.296	0.217	50.6	9.61	2.33	0.487	8.02	2.51	0.00556	0.00344	0.0182	0.00764	947	86.9	13.7	4.08	0.0104	0.0102		1465.7	3382.39	0.001	0.384	0.043		35.4142	5.32716	0.784763	4.92221	0.798954	4.81072	10.0749		1.01034		19.4657	5.12987	0.549658	5.61937		35.4142	5.32716	1.81931
ECDF34	6340	614	391000	13700	0.143	0.0427	0.26	0.0576	44.8	3.7	4.83	1.2	8.32	1.48	0.0016	0.00113	0.00865	0.0043	882	67.2	11.9	3.58	0.00367	0.00162		2639.4	6317.24	0.0011	0.33	0.068		19.8951	9.35181	0.812025	5.3509	0.323552	-3.07708	19.9498		0.567591		10.1899	8.66597	0.512179	6.45752		19.8951	9.35181	1.95244
[truncated: 10 more columns]
